# Supplementary material for: Clinical evidence of the role of Methanobrevibacter smithii in severe acute malnutrition
Source: Sci Rep. 2021 Mar 8;11:5426. doi: 10.1038/s41598-021-84641-8 (PMC7940396; doi:10.1038/s41598-021-84641-8)
Supplement: Supplementary file 1 — Supplementary Information 1. [file 41598_2021_84641_MOESM1_ESM.xlsx]

## Sheet: Table S1
Table S1. screened children
LRI= low respiratory infection
Sample ID	Screened status	Age category	Date Sample 1	Gender	Sample 2	Date Sample 2	Temperature	Weight	Weight at discharge	Height	Recumbant	Age (months)	MUAC	Œdème	WHZ	WAZ	HAZ	Type of malnutrition	Severe acute malnutrition	MUAC ≥ 11.5 but < 12.5 and age ≥ 6 months	Wasting	Underweight	Stunting	Test Control	Other disease	Clinical data unavailable	No fecal sample	Included	Excluded because MAM	reason of exclusion	Other type of malnutrition	Excluded because other disease	Clinical data unavailable	Sample	cutaneous lesions	Hair	irritability	Bloating	Other	Bristol	Diagnosis	F75	F100	F100DS	PPN	Antibiotics	Anti malaric drug	Anti Mycosis	Other
SAM001	Case	1	2015-05-25	0	1	2015-06-08	37.3	2.4	2.8	47.0	1	1	6	0	-2.01	-3.92	-3.46	MAM	0	0	1	2	2	5	0	0	0	0	1	MAM	1	0	0	1	1.0	2.0	2.0	1.0	scar of bullous lesions	6.0	scar of bullous lesions/ marasmus	NA	NA	D0	NA	Eruthromycin	coartem	Nystatine	NA
SAM002	Case	1	2015-05-25	1	1	2015-06-08	37.5	2.5	3.5	48.5	1	1	5.5	0	-2.25	-3.98	-3.24	MAM	0	0	1	2	2	5	0	0	0	0	1	MAM	1	0	0	1	1.0	2.0	2.0	2.0	conjunctivitis	7.0	conjunctivitis + scar of bullous lesions	NA	NA	D0	NA	Eruthromycin	coartem	Nystatine	NA
SAM003	Case	1	2015-05-20	1	0	NA	37.3	2.6	2.75	46.0	1	1	5	0	-0.03	-3.76	-4.52	Other type of malnutrition	0	0	0	2	2	4	0	0	0	0	0	other type of malnutrition	1	0	0	1	2.0	2.0	2.0	2.0	Oral candidiasis	6.0	oral candidiasis/ marasmus	NA	NA	D0	NA	Amoxicillin	NA	Nystatine	NA
SAM004	Case	1	2015-06-25	1	0	NA	37.6	3.3	3.3	53.0	1	1	9	0	-2.3	-2.3	-0.99	MAM	0	0	1	1	0	2	0	0	0	0	1	MAM	1	0	0	1	2.0	2.0	2.0	2.0	candidiasis	6.0	oral candidiasis/ marasmus	D0	NA	NA	NA	Amoxicillin	coartem	Nystatine	NA
SAM005	Case	1	2015-06-25	0	0	NA	36.6	3.3	3.55	53.5	1	1	9	0	-2.66	-1.8	-0.19	MAM	0	0	1	0	0	1	0	0	0	0	1	MAM	1	0	0	1	2.0	2.0	2.0	2.0	candidiasis	2.0	oral candidiasis/ marasmus	D0	NA	NA	NA	Amoxicillin	coartem	Nystatine	NA
SAM006	Case	1	2015-07-21	0	1	2015-08-02	37.0	3.7	3.9	59.0	1	6	9.4	0	-4.65	-5.15	-2.98	Marasmus	1	0	2	2	1	6	0	0	0	1	0	NA	0	0	0	1	2.0	2.0	2.0	2.0	gastroenteritis	6.0	gastroenteritis/ marasmus	D0	D3	NA	D9	Amoxicillin.Metronidazole	coartem	Nystatine	NA
SAM007	Case	2	2015-05-09	1	1	2015-05-19	38.3	3.8	4.3	59.5	1	8	8.2	0	-5.15	-6.26	-5.04	Marasmus	1	0	2	2	2	7	0	0	0	1	0	NA	0	0	0	1	2.0	2.0	1.0	2.0	diarrhea, emesis	7.0	diarrhea / marasmus	D0	D4	NA	D5	Amoxicillin	Coartem	Nystatine	NA
SAM008	Case	2	2015-05-26	0	1	2015-06-04	37.3	3.9	NA	60.0	1	7	9	0	-4.58	-5.16	-3.17	Marasmus	1	0	2	2	2	7	0	0	0	1	0	NA	0	0	0	1	1.0	2.0	2.0	1.0	NA	7.0	marasmus	D0	D4	NA	D5	coamox	coartem	Nystatine	NA
SAM009	Case	1	2015-07-07	0	0	NA	36.7	4.5	5.6	61.0	1	6	9	0	-3.53	-3.91	-2.1	Marasmus	1	0	2	2	1	6	0	0	0	1	0	NA	0	0	0	1	2.0	2.0	2.0	2.0	Diarrhea	6.0	diarrhea / marasmus	D0	NA	NA	NA	Amoxicillin	coartem	Nystatine	NA
SAM010	Case	2	2015-07-28	0	1	2015-08-10	36.3	4.4	4.65	61.0	1	7	9.5	0	-3.9	-4.49	-2.73	Marasmus	1	0	2	2	1	6	0	0	0	1	0	NA	0	0	0	1	2.0	2.0	1.0	2.0	Diarrhea	6.0	gastroenteritis/ marasmus	D0	D3	NA	D4	Amoxicillin.Metronidazole	coartem	Nystatine	NA
SAM011	Case	2	2015-06-17	0	1	2015-06-26	37.0	5.0	5.4	61.5	1	7	11.2	0	-2.55	-3.52	-2.52	Marasmus	1	0	1	2	1	5	0	0	0	1	0	NA	0	0	0	1	2.0	2.0	2.0	2.0	diarrhea emesis Candidiasis	6.0	oral candidiasis/ marasmus	D0	NA	NA	NA	coamox	coartem	Nystatine	NA
SAM012	Case	2	2015-05-14	1	1	2015-05-15	39.5	6.05	6.05	62.0	1	7	11.4	0	-0.93	-2.86	-3.32	Marasmus	1	0	0	1	2	4	0	0	0	1	0	NA	0	0	0	1	2.0	2.0	2.0	2.0	Diarrhea	NA	Gastroenteritis / marasmus	JO	NA	NA	NA	NA	Coartem	Nystatine	NA
SAM013	Case	1	2015-05-09	0	1	2015-05-19	36.8	4.9	5.65	62.5	1	6	10	0	-3.24	-3.66	-2.07	Marasmus	1	0	2	2	1	6	0	0	0	1	0	NA	0	0	0	1	2.0	2.0	2.0	2.0	candidiasis	NA	LRI/ marasmus	D0	D5	NA	D5	Ceftriazon, Gentamycin	coartem	Nystatine	NA
SAM014	Case	1	2015-08-03	1	1	2015-08-10	35.6	4.4	NA	63.0	1	6	11	0	-4.56	-4.07	-1.21	Marasmus	1	0	2	2	0	5	0	0	0	1	0	NA	0	0	0	1	2.0	2.0	1.0	2.0	emesis	7.0	emesis / marasmus	D0	D3	NA	D3	Amoxicillin	coartem	Nystatine	NA
SAM015	Case	2	2015-07-15	0	1	2015-07-20	37.6	4.9	5.2	63.0	1	7	11	0	-3.55	-3.74	-1.87	Marasmus	1	0	2	2	0	5	0	0	0	1	0	NA	0	0	0	1	2.0	2.0	1.0	2.0	NA	7.0	marasmus	D0	D3	NA	D3	Amoxicillin	coartem	NystatIne	NA
SAM016	Case	2	2015-05-20	0	1	2015-05-28	37.2	4.95	5.15	63.0	1	7	11	0	-3.33	-3.59	-1.87	Marasmus	1	0	2	2	0	5	0	0	0	1	0	NA	0	0	0	1	2.0	2.0	1.0	2.0	cough + Diarrhea	7.0	LRI + gastroenteritis / Marasmus	D0	D21	NA	D24	Ceftriazon, Gentamycin	coartem	Nystatine	NA
SAM017	Case	2	2015-05-20	0	1	2015-05-28	37.8	5.1	5.45	63.0	1	7	11	0	-2.99	-3.37	-1.87	Marasmus	1	0	1	2	0	4	0	0	0	1	0	NA	0	0	0	1	2.0	2.0	1.0	2.0	Diarrhea	6.0	LRI+ diarrhea / marasmus	D0	D3	NA	D6	Ceftriazon, Gentamycin	coartem	Nystatine	NA
SAM018	Case	2	2015-05-29	0	1	2015-06-05	38.7	4.7	4.95	64.0	1	8	11	0	-4.25	-4.25	-2.02	Marasmus	1	0	2	2	1	6	0	0	0	1	0	NA	0	0	0	1	2.0	2.0	2.0	2.0	Diarrhea	7.0	gastroenteritis/ marasmus	D0	D3	NA	NA	Ciprofloxacin, Metronidazole	coartem	Nystatine	NA
SAM019	Case	2	2015-05-08	0	0	2015-05-09	39.5	5.1	NA	64.0	1	9	11	0	-3.39	-3.93	-2.54	Marasmus	1	0	2	2	1	6	0	0	0	1	0	NA	0	0	0	1	2.0	2.0	1.0	2.0	Diarrhea	NA	gastroenteritis/ marasmus	D0	NA	NA	NA	Amoxicillin, Ciprofloxacin	Coartem	Nystatine	NA
SAM020	Case	2	2015-07-27	0	1	2015-08-10	37.6	5.2	5.45	64.0	1	11	11	0	-3.17	-4.22	-3.48	Marasmus	1	0	2	2	2	7	0	0	0	1	0	NA	0	0	0	1	2.0	2.0	1.0	2.0	Diarrhea	6.0	gastroenteritis/ marasmus	D0	D3	NA	D4	Coamox	coartem	Nystatine	NA
SAM021	Case	2	2015-08-03	0	0	2015-08-10	36.4	4.7	5.2	64.0	1	9	11.5	0	-4.25	-4.49	-2.54	Marasmus	1	1	2	2	1	7	0	0	0	1	0	NA	0	0	0	1	2.0	2.0	1.0	2.0	conjunctivitis	7.0	Conjoncivitis / marasmus	D0	D3	NA	D3	Amoxicillin	coartem	Nystatine	NA
SAM022	Case	2	2015-08-03	1	0	2015-08-10	37.6	5.3	6	64.0	1	7	12	0	-3.55	-3.92	-2.4	Marasmus	1	1	2	2	1	7	0	0	0	1	0	NA	0	0	0	1	2.0	2.0	2.0	2.0	gastroenteritis	6.0	gastroenteritis/ marasmus	D0	D3	NA	D4	Amoxicillin.Metronidazole	coartem	Nystatine	NA
SAM023	Case	2	2015-07-22	1	0	2015-07-28	36.6	5.3	NA	64.5	1	7	11.5	0	-3.87	-3.99	-2.17	Marasmus	1	1	2	2	1	7	0	0	0	0	0	Insufficient amount of sample	0	0	0	1	2.0	2.0	1.0	2.0	anorexia	6.0	anorexia / marasmus	D0	D3	NA	D4	Coamox.Metronidazole	coartem	Nystatine	NA
SAM024	Case	2	2015-05-04	1	1	2015-05-13	37.3	4.9	NA	65.0	1	7	10.5	0	-4.83	-4.49	-1.94	Marasmus	1	0	2	2	0	5	0	0	0	1	0	NA	0	0	0	1	2.0	2.0	1.0	2.0	Inguinal hernia	6.1	Inguinal hernia / marasmus	D0	D4	NA	D4	Amoxicillin	coartem	Nystatine	NA
SAM025	Case	2	2015-07-06	0	1	2015-07-15	38.5	3.5	NA	65.0	1	11	8	0	-7.1	-6.48	-3.09	Marasmus	1	0	2	2	2	7	0	0	0	1	0	NA	0	0	0	1	2.0	2.0	1.0	2.0	anorexia	6.0	anorexia / marasmus	D0	NA	NA	NA	Ciprofloxacin, Metronidazole	coartem	Nystatine	NA
SAM026	Case	2	2015-06-03	0	1	2015-06-12	37.2	4.4	NA	65.0	1	8	9	0	-5.22	-4.68	-1.59	Marasmus	1	0	2	2	0	5	0	0	0	1	0	NA	0	0	0	1	2.0	2.0	1.0	2.0	diarrhea + oral candidiasis	6.0	gastroenteritis/ marasmus	D0	NA	NA	NA	NA	NA	NA	NA
SAM027	Case	2	2015-06-17	0	0	2015-06-24	38.1	5.0	5.05	65.5	1	8	10.9	0	-4.13	-3.82	-1.38	Marasmus	1	0	2	2	0	5	0	0	0	1	0	NA	0	0	0	1	2.0	2.0	1.0	2.0	anorexia	NA	anorexia / marasmus	D0	NA	NA	NA	coamox	coartem	Nystatine	NA
SAM028	Case	2	2015-07-07	1	0	2015-07-13	37.4	5.2	5.65	65.5	1	9	11	0	-4.36	-4.58	-2.88	Marasmus	1	0	2	2	1	6	0	0	0	1	0	NA	0	0	0	1	2.0	2.0	2.0	2.0	IRA basse	7.0	LRI / marasmus	D0	NA	NA	NA	Ceftriazon	coartem	Nystatine	NA
SAM029	Case	1	2015-07-07	0	0	2015-07-15	37.8	5.2	5.5	65.5	1	6	11	0	-3.72	-2.82	-0.11	Marasmus	1	0	2	1	0	4	0	0	0	1	0	NA	0	0	0	1	2.0	2.0	2.0	2.0	diarrhea + oral candidiasis	7.0	diarrhea / marasmus	D0	NA	NA	NA	coamox	coartem	Nystatine	NA
SAM030	Case	2	2015-07-09	0	1	2015-07-20	38.9	5.4	5.7	65.5	1	10	11	0	-3.41	-3.81	-2.43	Marasmus	1	0	2	2	1	6	0	0	0	1	0	NA	0	0	0	1	2.0	2.0	1.0	2.0	NA	7.0	marasmus/ marasmus	D0	D5	NA	D5	Amoxicillin	Artemether	Nystatine	NA
SAM031	Case	2	2015-06-30	0	1	2015-07-10	34.6	5.3	5.7	66.0	0	12	10.8	0	-4.01	-4.34	-2.85	Marasmus	1	0	2	2	1	6	0	0	0	1	0	NA	0	0	0	1	2.0	2.0	2.0	2.0	Diarrhea	7.0	gastroenteritis/ marasmus	D0	NA	NA	NA	Coamox	coartem	Nystatine	NA
SAM032	Case	2	2015-06-17	1	0	2015-05-24	38.3	5.6	6.45	66.0	1	8	11	0	-3.69	-3.8	-2.1	Marasmus	1	0	2	2	1	6	0	0	0	1	0	NA	0	0	0	1	2.0	2.0	1.0	2.0	Hyperthermia	NA	Hyperthermia / marasmus	D0	NA	NA	NA	Ceftriazon	coartem	Nystatine	NA
SAM033	Case	2	2015-05-26	0	0	2015-05-31	37.4	5.2	5.45	66.0	1	8	11.5	0	-3.88	-3.53	-1.17	Marasmus	1	1	2	2	0	6	0	0	0	1	0	NA	0	0	0	1	2.0	2.0	2.0	2.0	Dehydratation by diarrhea	1.0	gastroenteritis/ marasmus	D0	NA	NA	NA	MetronidazoleperfCiprofloxacinperf	NA	Nystatine	NA
SAM034	Case	2	2015-07-22	1	1	2015-07-30	36.3	5.1	6.7	66.5	1	7	11	0	-5.02	-4.27	-1.25	Marasmus	1	0	2	2	0	5	0	0	0	1	0	NA	0	0	0	1	2.0	2.0	2.0	2.0	gastroenteritis	6.0	gastroenteritis/ marasmus	D0	D3	NA	D4	Ceftriazon	coartem	Nystatine	NA
SAM035	Case	2	2015-07-09	1	1	2015-07-20	37.2	5.3	6.05	66.5	1	8	11	0	-4.5	-4.21	-1.87	Marasmus	1	0	2	2	0	5	0	0	0	1	0	NA	0	0	0	1	2.0	2.0	1.0	2.0	NA	7.0	marasmus	D0	D4	NA	D5	Amoxicillin	Coartem	Nystatine	NA
SAM036	Case	2	2015-06-25	1	1	2015-07-02	37.8	5.2	5.95	67.0	1	7	11	0	-4.87	-4.06	-1.02	Marasmus	1	0	2	2	0	5	0	0	0	1	0	NA	0	0	0	1	2.0	2.0	1.0	2.0	diarrhea, emesis	6.0	anorexia / marasmus	D0	NA	NA	NA	Amoxicillin	coartem	Nystatine	NA
SAM037	Case	1	2015-07-23	0	1	2015-07-30	36.2	5.4	5.5	67.0	1	6	11.2	0	-3.8	-2.5	-0.55	Marasmus	1	0	2	1	0	4	0	0	0	1	0	NA	0	0	0	1	2.0	2.0	1.0	2.0	anorexia	3.0	anorexia / marasmus	D0	D3	NA	D4	Amoxicillin	coartem	Nystatine	NA
SAM038	Case	2	2015-07-27	0	0	2015-07-28	38.1	5.5	NA	67.0	0	12	11.5	0	-3.92	-4.08	-2.46	Marasmus	1	1	2	2	1	7	0	0	0	1	0	NA	0	0	0	1	2.0	2.0	2.0	2.0	gastroenteritis	7.0	gastroenteritis/ marasmus	D0	NA	NA	NA	Metronidazole,Ciprofloxacin	Coartem	Nystatine	NA
SAM039	Case	2	2015-06-23	0	1	2015-07-01	37.4	5.7	NA	67.0	1	9	11.5	0	-3.31	-3.16	-1.3	Marasmus	1	1	2	2	0	6	0	0	0	1	0	NA	0	0	0	1	2.0	2.0	1.0	2.0	Diarrhea	7.0	gastroenteritis/ marasmus	D0	D3	NA	D4	AmoxicillinMetronidazole	coartem	Nystatine	NA
SAM040	Case	2	2015-07-21	0	1	2015-08-10	39.1	4.7	5.05	67.0	1	9	8.5	0	-5.18	-4.49	-1.3	Marasmus	1	0	2	2	0	5	0	0	0	1	0	NA	0	0	0	1	1.0	2.0	2.0	1.0	marasmus, shigellose	7.0	marasmus / marasmus	D0	NA	NA	NA	Ceftriazon.Metronidazole	coartem	Nystatine	NA
SAM041	Case	2	2015-06-08	0	1	2015-06-15	36.8	4.0	5.9	67.0	0	12	9.5	0	-6.72	-5.96	-2.46	Marasmus	1	0	2	2	1	6	0	0	0	1	0	NA	0	0	0	1	2.0	2.0	1.0	2.0	psychomotor retardation	6.0	Retard psychomoteur / marasmus	D0	NA	NA	NA	Amoxicillin	coartem	Nystatine	NA
SAM042	Case	3	2015-05-15	1	0	2015-05-28	38.4	5.2	5.75	67.5	0	15	11	0	-5.24	-5.52	-4.33	Marasmus	1	0	2	2	2	7	0	0	0	1	0	NA	0	0	0	1	2.0	2.0	1.0	2.0	cough	6.0	IRA basse + anorexia / marasmus	D0	D3	NA	D4	coamox	coartem	Nystatine	NA
SAM043	Case	2	2015-07-21	0	1	2015-07-27	37.4	5.3	5.4	67.5	1	11	11	0	-4.35	-4.08	-1.82	Marasmus	1	0	2	2	0	5	0	0	0	1	0	NA	0	0	0	1	2.0	2.0	1.0	2.0	anorexia, Hyperthermia	7.0	anorexia / marasmus	D0	D3	NA	D5	Amoxicillin.Metronidazole	coartem	Nystatine	NA
SAM044	Case	2	2015-08-03	1	0	2015-08-10	38.9	5.8	5.9	67.5	1	7	11.4	0	-3.91	-3.29	-0.79	Marasmus	1	0	2	2	0	5	0	0	0	1	0	NA	0	0	0	1	2.0	2.0	1.0	2.0	NA	7.0	marasmus	D0	D3	NA	D3	Amoxicillin	Artemether	Nystatine	NA
SAM045	Case	2	2015-07-09	0	0	2015-07-13	35.9	5.6	5.75	68.0	0	12	10	0	-3.92	-3.88	-2.07	Marasmus	1	0	2	2	1	6	0	0	0	1	0	NA	0	0	0	1	2.0	2.0	1.0	2.0	candidiasis	7.0	Candidiasis / marasmus	D0	D3	NA	D4	Amoxicillin	Coartem	Nystatine	NA
SAM046	Case	2	2015-07-15	0	0	NA	38.3	5.3	5.7	68.0	1	11	10	0	-4.49	-4.08	-1.62	Marasmus	1	0	2	2	0	5	0	0	0	1	0	NA	0	0	0	1	2.0	2.0	1.0	2.0	Oral candidiasis	7.0	Oral candidiasis / marasmus	D0	D3	NA	D4	Amoxicillin	Coartem	Nystatine	NA
SAM047	Case	2	2015-05-26	1	0	NA	37.9	6.3	6	68.0	1	8	12	0	-2.98	-2.84	-1.19	MAM	0	1	1	1	0	3	0	0	0	0	1	MAM	1	0	0	1	2.0	2.0	2.0	2.0	Deshydratatio par diarrhea	7.0	gastroenteritis/ marasmus	D0	NA	NA	NA	MetronidazoleperfCiprofloxacinperf	NA	Nystatine	NA
SAM048	Case	2	2015-07-28	0	1	2015-08-10	36.1	6.6	6.7	68.0	1	7	12	0	-1.81	-1.22	-0.29	MAM	0	1	0	0	0	1	0	0	0	0	1	MAM	1	0	0	1	2.0	2.0	2.0	2.0	Diarrhea	7.0	gastroenteritis/ marasmus	D0	D3	NA	D4	Amoxicillin	coartem	Nystatine	NA
SAM049	Case	3	2015-06-23	1	1	2015-05-29	37.9	5.3	5.85	68.5	0	15	10.5	0	-5.42	-5.47	-3.95	Marasmus	1	0	2	2	2	7	0	0	0	1	0	NA	0	0	0	1	2.0	2.0	1.0	2.0	Diarrhea	7.0	gastroenteritis/ marasmus	D0	NA	NA	NA	CoamoxMetronidazole	coartem	Nystatine	NA
SAM050	Case	2	2015-06-23	0	1	2015-07-01	37.4	5.6	5.9	68.5	0	12	10.5	0	-4.16	-3.95	-1.88	Marasmus	1	0	2	2	0	5	0	0	0	1	0	NA	0	0	0	1	2.0	2.0	1.0	2.0	anorexia	6.0	marasmus	D0	D3	NA	D4	CiprofloxacinMetronidazole	coartem	Nystatine	NA
SAM051	Case	2	2015-07-20	0	0	NA	40.0	4.8	4.65	69.0	0	12	10	0	-5.67	-4.92	-1.69	Marasmus	1	0	2	2	0	5	0	0	0	1	0	NA	0	0	0	1	2.0	2.0	2.0	2.0	Diarrhea	7.0	gastroenteritis/ marasmus	D0	D3	NA	D4	Amoxicillin.Metronidazole	coartem	Nystatine	NA
SAM052	Case	2	2015-08-03	0	0	NA	36.8	5.2	NA	69.0	0	12	10.5	0	-4.94	-4.4	-1.69	Marasmus	1	0	2	2	0	5	0	0	0	1	0	NA	0	0	0	1	2.0	2.0	1.0	2.0	Diarrhea	7.0	gastroenteritis/ marasmus	D0	NA	NA	NA	Amoxicillin.Metronidazole.Ciprofloxacin	coartem	Nystatine	NA
SAM053	Case	2	2015-07-21	0	1	2015-07-27	37.4	6.0	6.25	69.0	1	9	11.5	0	-3.26	-2.65	-0.47	Marasmus	1	1	2	1	0	5	0	0	0	1	0	NA	0	0	0	1	2.0	2.0	1.0	2.0	anorexia	7.0	anorexia / marasmus	D0	D3	NA	D4	Amoxicillin.Metronidazole	coartem	Nystatine	NA
SAM054	Case	2	2015-05-19	0	1	2015-05-28	36.6	6.2	7.05	69.0	1	9	11.5	0	-2.98	-2.44	-0.47	MAM	0	1	1	1	0	3	0	0	0	0	1	MAM	1	0	0	1	2.0	2.0	1.0	2.0	Diarrhea	7.0	gastroenteritis/ marasmus	D0	D3	NA	D6	CeftriazonCiprofloxacinMetronidazole	coartem	Nystatine	sonde nasogastrique
SAM055	Case	2	2015-05-18	1	1	2015-05-22	37.9	6.6	7.2	69.5	1	9	12.5	0	-3.02	-2.78	-1.1	Marasmus	1	0	2	1	0	4	0	0	0	1	0	NA	0	0	0	1	2.0	2.0	1.0	2.0	NA	7.0	MPE	D0	D3	NA	D4	Ciprofloxacin.Amoxicillin	coartem	Nystatine	NA
SAM056	Case	1	2015-05-18	1	1	2015-05-22	38.8	4.3	4.65	70.0	1	6	10	0	-7.43	-5.02	-1.1	Marasmus	1	0	2	2	0	5	0	0	0	1	0	NA	0	0	0	1	2.0	2.0	1.0	2.0	diarrheas	7.0	gastroenteritis	D0	D3	NA	D4	Amoxicillin.Metronidazole	artemether	Nystatine	NA
SAM057	Case	3	2015-07-21	0	0	NA	36.6	7.4	7.65	80.0	0	21	11	0	-3.78	-3.26	-0.97	Marasmus	1	0	2	2	0	5	0	0	0	1	0	NA	0	0	0	1	2.0	2.0	1.0	2.0	anorexia	6.0	anorexia / marasmus	D0	D3	NA	D4	Amoxicillin.Metronidazole	coartem	Nystatine	NA
SAM058	Case	2	2015-07-24	1	1	2015-07-30	37.6	6.2	6.3	70.0	0	12	11.5	0	-4.06	-3.9	-2.14	Marasmus	1	1	2	2	1	7	0	0	0	1	0	NA	0	0	0	1	2.0	2.0	1.0	2.0	candidiasis	7.0	oral candidiasis/ marasmus	D0	D3	NA	D4	Coamox.Metronidazole	coartem	Nystatine	NA
SAM059	Case	3	2015-06-25	1	0	NA	38.1	5.1	5.55	70.5	0	19	9.4	0	-6.3	-6.16	-4.61	Marasmus	1	0	2	2	2	7	0	0	0	1	0	NA	0	0	0	1	2.0	2.0	1.0	2.0	candidiasis + IRA	NA	Candidiasis + IRA / marasmus	D0	NA	NA	NA	CeftriazonGentamycin	Artemether	Nystatine	NA
SAM060	Case	2	2015-05-25	0	0	NA	38.1	5.7	6.55	71.0	1	8	10.2	0	-4.36	-2.79	-0.94	Marasmus	1	0	2	1	0	4	0	0	0	1	0	NA	0	0	0	1	2.0	2.0	1.0	2.0	Diarrhea	7.0	gastroenteritis/ marasmus	D0	D4	NA	D5	Ciprofloxacin.Metronidazole	coartem	Nystatine	NA
SAM061	Case	2	2015-07-15	0	0	NA	38.0	5.9	6.6	71.0	1	10	10.7	0	-4.09	-3.13	-0.21	Marasmus	1	0	2	2	0	5	0	0	0	1	0	NA	0	0	0	1	2.0	2.0	2.0	2.0	gastroenteritis	6.0	gastroenteritis/ marasmus	D0	D3	NA	D4	NA	NA	NA	NA
SAM062	Case	2	2015-07-18	1	1	2015-07-27	36.0	6.1	7	71.0	1	9	11	0	-4.42	-3.45	-0.43	Marasmus	1	0	2	2	0	5	0	0	0	1	0	NA	0	0	0	1	2.0	2.0	2.0	2.0	gastroenteritis	4.0	gastroenteritis/ marasmus	D0	D5	NA	D7	Ceftriazon.Metronidazole.Ciprofloxacin	coartem	Nystatine	NA
SAM063	Case	2	2015-08-03	1	0	NA	36.7	6.6	7	71.0	0	12	11.4	0	-3.71	-3.47	-1.71	Marasmus	1	0	2	2	0	5	0	0	0	1	0	NA	0	0	0	1	2.0	2.0	1.0	2.0	Oral candidiasis	NA	oral candidiasis/ marasmus	D0	D3	NA	D3	Amoxicillin	coartem	Nystatine	NA
SAM064	Case	2	2015-07-21	1	1	2015-07-27	36.3	6.6	6.7	71.0	1	8	12	0	-3.41	-2.42	-0.17	Marasmus	1	1	2	1	0	5	0	0	0	1	0	NA	0	0	0	1	2.0	2.0	2.0	2.0	gastroenteritis	7.0	gastroenteritis/ marasmus	D0	D3	NA	D4	Amoxicillin.Metronidazole	coartem	Nystatine	NA
SAM065	Case	3	2015-06-09	0	0	NA	37.2	4.9	5.1	71.0	0	15	8.5	0	-6.02	-5.31	-2.13	Marasmus	1	0	2	2	1	6	0	0	0	1	0	NA	0	0	0	1	2.0	2.0	1.0	2.0	Diarrhea	6.0	HIV / marasmus	D0	NA	NA	NA	AmoxicillinCiprofloxacin	coartem	Nystatine	NA
SAM066	Case	2	2015-07-27	0	0	NA	36.5	4.5	4.95	71.0	1	9	9.5	0	-6.49	-4.77	-0.35	Marasmus	1	0	2	2	0	5	0	0	0	1	0	NA	0	0	0	1	2.0	2.0	1.0	2.0	anorexia	7.0	anorexia / marasmus	D0	D3	NA	D4	Coamox	coartem	Nystatine	NA
SAM067	Case	2	2015-05-29	0	0	NA	39.4	6.3	6.5	71.5	1	10	11.4	0	-3.42	-2.5	0	Marasmus	1	0	2	1	0	4	0	0	0	1	0	NA	0	0	0	1	2.0	2.0	1.0	2.0	Oral candidiasis	7.0	LRI/ marasmus	D0	D3	NA	D4	Amoxicillin	NA	Nystatine	NA
SAM068	Case	2	2015-06-14	1	1	2015-06-21	38.7	6.2	NA	72.0	0	12	11	0	-4.6	-3.9	-1.29	Marasmus	1	0	2	2	0	5	0	0	0	1	0	NA	0	0	0	1	2.0	2.0	1.0	2.0	Diarrhea	7.0	gastroenteritis/ marasmus	D0	NA	NA	NA	CeftriazonGentamycinMetronidazole	Artemether	Nystatine	NA
SAM069	Case	3	2015-05-09	1	0	NA	39.7	6.8	6.7	72.0	0	15	11	0	-3.55	-3.68	-2.55	Marasmus	1	0	2	2	1	6	0	0	0	1	0	NA	0	0	0	1	2.0	2.0	1.0	2.0	NA	6.0	LRI / marasmus	D0	NA	NA	NA	Amoxicillin	Coartem	Nystatine	NA
SAM070	Case	3	2015-07-20	1	0	NA	37.6	7.8	NA	72.0	0	16	12	1	-1.59	-2.73	-3.24	Kwashiorkor	1	1	0	1	2	5	0	0	0	1	0	NA	0	0	0	1	2.0	1.0	2.0	2.0	Oedema	7.0	Marasmus / kwashiorkor	D0	D3	NA	NA	Amoxicillin,Metronidazole	coartem	Nystatine	NA
SAM071	Case	1	2015-05-20	1	0	NA	37.1	5.2	5.6	73.0	1	6	11	0	-6.42	-3.7	-2.5	Marasmus	1	0	2	2	1	6	0	0	0	1	0	NA	0	0	0	1	2.0	2.0	1.0	2.0	IRA basse	7.0	LRI / marasmus	D0	D4	NA	D5	CeftriazonGentamycin	coartem	Nystatine	Dexamethasone 4mg
SAM072	Case	2	2015-07-27	0	0	NA	36.0	6.2	5.5	73.5	1	7	11	0	-4.18	-2.13	-2.04	Marasmus	1	0	2	1	1	5	0	0	0	1	0	NA	0	0	0	1	2.0	2.0	2.0	2.0	gastroenteritis	6.0	gastroenteritis/ marasmus	D0	NA	NA	NA	CiprofloxacinMetronidazole	coartem	Nystatine	NA
SAM073	Case	2	2015-07-07	0	0	NA	37.2	6.5	7.15	73.5	1	9	11	0	-3.68	-2.03	-1.39	Marasmus	1	0	2	1	0	4	0	0	0	1	0	NA	0	0	0	1	2.0	2.0	2.0	2.0	Diarrhea	7.0	diarrhea / marasmus	D0	D3	NA	D4	Amoxicillin	coartem	Nystatine	NA
SAM074	Case	2	2015-07-16	1	1	2015-07-23	37.2	6.4	NA	73.5	1	9	11.3	0	-4.54	-3.05	-0.68	Marasmus	1	0	2	2	0	5	0	0	0	1	0	NA	0	0	0	1	2.0	2.0	2.0	2.0	gastroenteritis	7.0	gastroenteritis/ marasmus	D0	D3	NA	D3	Amoxicillin	coartem	Nystatine	NA
SAM075	Case	3	2015-05-09	1	1	2015-05-18	37.4	6.9	7.4	73.5	0	17	11.5	0	-3.86	-4.05	-2.98	Marasmus	1	1	2	2	1	7	0	0	0	1	0	NA	0	0	0	1	2.0	2.0	2.0	2.0	cough	NA	LRI / marasmus	D0	D4	NA	D7	Amoxicillin	Coartem	Nystatine	NA
SAM076	Case	2	2015-06-13	1	1	2015-06-22	36.5	6.8	7.2	74.0	1	8	11	0	-3.98	-2.22	-1.53	Marasmus	1	0	2	1	0	4	0	0	0	1	0	NA	0	0	0	1	2.0	2.0	1.0	2.0	anorexia	7.0	anorexia / marasmus	D0	D4	NA	D4	CeftriazonGentamycinMetronidazole	Artemether	NA	NA
SAM077	Case	2	2015-08-03	0	0	NA	37.2	5.7	6.85	74.0	0	12	11.4	0	-5.19	-3.75	-0.25	Marasmus	1	0	2	2	0	5	0	0	0	1	0	NA	0	0	0	1	2.0	2.0	1.0	2.0	marasmus	6.0	marasmus / marasmus	D0	D4	NA	D9	Amoxicillin.Metronidazole	Artemether	Nystatine	NA
SAM078	Case	3	2015-07-09	1	0	NA	37.4	6.3	NA	74.0	0	14	11.6	0	-4.91	-4.11	-1.36	Marasmus	1	1	2	2	0	6	0	0	0	1	0	NA	0	0	0	1	2.0	2.0	2.0	2.0	Candidiasis, diarrhea, emesis	6.0	Candidiasis / marasmus	D0	NA	NA	NA	Ceftriazon,Gentamycin	Coartem	Nystatine	NA
SAM079	Case	3	2015-08-03	1	1	2015-08-10	37.1	6.9	7.2	74.0	0	16	12.7	0	-3.9	-3.72	-2.13	Marasmus	1	0	2	2	1	6	0	0	0	1	0	NA	0	0	0	1	2.0	2.0	1.0	2.0	anorexia	6.0	anorexia / marasmus	D0	D4	NA	D5	Amoxicillin	coartem	Nystatine	NA
SAM080	Case	2	2015-07-15	1	1	2015-07-20	37.8	6.6	7	74.5	1	7	11.5	0	-4.36	-2.41	-1.78	Marasmus	1	1	2	1	0	5	0	0	0	1	0	NA	0	0	0	1	2.0	2.0	1.0	2.0	NA	7.0	marasmus	D0	D3	NA	D4	Amoxicillin	Coartem	Nystatine	NA
SAM081	Case	3	2015-06-08	0	1	2015-06-16	39.8	5.5	6.35	75.0	0	22	11	0	-5.71	-5.44	-2.86	Marasmus	1	0	2	2	1	6	0	0	0	1	0	NA	0	0	0	1	2.0	2.0	2.0	2.0	gastroenteritis	7.0	gastroenteritis/ marasmus	D0	NA	NA	NA	CiprofloxacinMetronidazole	coartem	Nystatine	NA
SAM082	Case	2	2015-05-19	1	1	2015-05-22	37.6	6.6	NA	75.0	0	12	11	0	-4.63	-3.41	-0.03	Marasmus	1	0	2	2	0	5	0	0	0	1	0	NA	0	0	0	1	2.0	2.0	1.0	2.0	Diarrhea	7.0	gastroenteritis/ marasmus	D0	NA	NA	NA	Ceftriazon	coartem	Nystatine	NA
SAM083	Case	3	2015-05-18	1	1	2015-05-27	37.3	7.1	7.4	75.0	0	15	11.3	0	-3.89	-3.4	-1.37	Marasmus	1	0	2	2	0	5	0	0	0	1	0	NA	0	0	0	1	2.0	2.0	1.0	2.0	Diarrhea	7.0	diarrhea / marasmus	D0	D3	NA	D3	AmoxicillinCiprofloxacin	coartem	Nystatine	NA
SAM084	Case	4	2015-06-30	0	0	NA	36.4	5.1	4.9	75.0	0	57	8.5	1	-6.31	-7.1	-7.06	Kwashiorkor	1	0	2	2	2	7	0	0	0	1	0	NA	0	0	0	1	2.0	1.0	2.0	2.0	Diarrhea	7.0	gastroenteritis / kwashiorkor	D0	D3	NA	D4	Coamox	Coartem	Nystatine	NA
SAM085	Case	3	2015-05-11	0	1	2015-05-25	37.0	6.5	6.8	76.0	0	14	11	0	-4.3	-3.11	-0.11	Marasmus	1	0	2	2	0	5	0	0	0	1	0	NA	0	0	0	1	2.0	2.0	1.0	2.0	Oral / genital candidiasis	6.0	Mycosis / marasmus	D0	D9	NA	D9	Ceftriazon,Metronidazole	Coartem	Nystatine	NA
SAM086	Case	2	2015-07-16	1	1	2015-07-23	38.3	6.75	NA	76.0	1	7	12	0	-4.45	-2.21	-2.46	Marasmus	1	1	2	1	1	6	0	0	0	1	0	NA	0	0	0	1	2.0	2.0	1.0	2.0	NA	7.0	marasmus	D0	D3	NA	D4	Coamox.Metronidazole	coartem	Nystatine	NA
SAM087	Case	3	2015-07-08	1	0	NA	38.0	7.3	7.35	76.0	0	20	12.6	1	-3.72	-3.9	-2.82	Kwashiorkor	1	0	2	2	1	6	0	0	0	1	0	NA	0	0	0	1	2.0	1.0	2.0	2.0	Oedema	6.0	Kwashiorkor	D0	D4	NA	D5	Amoxicillin	coartem	Nystatine	NA
SAM088	Case	3	2015-07-07	0	1	2015-07-13	37.3	6.4	6.25	76.5	0	15	10.2	0	-4.56	-3.42	-0.12	Marasmus	1	0	2	2	0	5	0	0	0	1	0	NA	0	0	0	1	2.0	2.0	1.0	2.0	Diarrhea	7.0	gastroenteritis/ marasmus	D0	D4	NA	D5	Coamox	Coartem	Nystatine	NA
SAM089	Case	3	2015-06-09	0	1	2015-06-15	37.4	6.6	NA	76.5	0	16	11.3	0	-4.25	-3.35	-0.5	Marasmus	1	0	2	2	0	5	0	0	0	0	0	Insufficient amount of sample	0	0	0	1	2.0	2.0	1.0	2.0	Diarrhea	7.0	gastroenteritis/ marasmus	D0	NA	NA	NA	CoamoxMetronidazole	coartem	Nystatine	NA
SAM090	Case	3	2015-07-21	1	1	2015-07-27	36.9	7.2	7.9	76.5	0	15	12	0	-3.99	-3.23	-0.77	Marasmus	1	1	2	2	0	6	0	0	1	0	0	No sample	0	0	0	1	2.0	2.0	1.0	2.0	anorexia	7.0	anorexia / marasmus	D0	D2	NA	D4	Amoxicillin,Metronidazole	Coartem	Nystatine	NA
SAM091	Case	3	2015-05-14	0	1	2015-05-21	37.0	7.3	7.55	76.5	0	14	12.8	0	-3.15	-2.11	-0.29	Marasmus	1	0	2	1	0	4	0	0	0	1	0	NA	0	0	0	1	2.0	2.0	2.0	2.0	angina	NA	Angina / marasmus	D0	D4	NA	D5	Amoxicillin	coartem	Nystatine	NA
SAM092	Case	3	2015-08-03	0	1	2015-08-10	37.5	8.6	8	76.5	0	19	13	1	-1.26	-1.8	-1.76	Kwashiorkor	1	0	0	0	0	1	0	0	0	1	0	NA	0	0	0	1	2.0	1.0	2.0	2.0	candidiasis	3.0	Candidiasis / kwashiorkor	D0	D4	NA	D5	Amoxicillin	Artemether	Nystatine	NA
SAM093	Case	2	2015-07-20	1	1	2015-07-24	36.8	7.5	NA	77.0	0	12	11.5	0	-3.7	-2.35	-0.81	Marasmus	1	1	2	1	0	5	0	0	0	1	0	NA	0	0	0	1	2.0	2.0	2.0	2.0	gastroenteritis	7.0	gastroenteritis/ marasmus	D0	D3	NA	D4	Amoxicillin.Metronidazole	coartem	Nystatine	NA
SAM094	Case	3	2015-05-05	1	1	2015-05-12	37.2	9	8.45	77.0	0	24	13	1	-1.32	-2.7	-3.43	Kwashiorkor	1	0	0	2	2	5	0	0	0	1	0	NA	0	0	0	1	2.0	1.0	2.0	2.0	Oedema	6.0	Kwashorkor	D0	D4	NA	D5	Amoxicillin	Coartem	Nystatine	NA
SAM095	Case	4	2015-05-21	1	0	NA	37.2	6.4	7.3	77.0	0	58	9	0	-5.43	-6.53	-7.05	Marasmus	1	0	2	2	2	7	0	0	0	1	0	NA	0	0	0	1	1.0	2.0	1.0	1.0	Candidiasis + diarrhea+ dermatose	6.0	gastroenteritis / HIV	D0	D4	NA	D5	Amoxicillin	coartem	Nystatine	NA
SAM096	Case	3	2015-06-03	1	1	2015-06-11	36.2	7.5	7.55	77.5	0	16	12.5	0	-3.8	-3.1	-0.78	Marasmus	1	0	2	2	0	5	0	0	0	1	0	NA	0	0	0	1	2.0	2.0	1.0	2.0	umbilical hernia	6.0	umbilical hernia + anorexia / marasmus	D0	D9	NA	D11	Amoxicillin	coartem	Nystatine	NA
SAM097	Case	4	2015-05-28	1	1	2015-06-08	37.5	6.7	6.7	78.0	0	32	10.5	1	-5.07	-5.45	-4.43	Kwashiorkor	1	0	2	2	2	7	0	0	0	1	0	NA	0	0	0	1	2.0	1.0	2.0	2.0	sequelle neurologique	6.0	neurological sequelae / kwashiorkor	D0	D4	D5	D5	Amoxicillin	coartem	Nystatine	NA
SAM098	Case	3	2015-05-15	0	1	2015-07-22	36.0	7.4	7.75	78.0	0	14	12	0	-3.33	-2.18	-0.44	Marasmus	1	1	2	1	0	5	0	0	0	1	0	NA	0	0	0	1	2.0	2.0	1.0	2.0	anorexia	6.0	anorexia marasmus	D0	D3	NA	D4	AmoxicillinCiprofloxacin	coartem	Nystatine	NA
SAM099	Case	3	2015-05-15	0	1	2015-07-22	36.8	7.7	8.3	78.0	0	14	12	0	-2.86	-1.84	-0.44	MAM	0	1	1	0	0	2	0	0	0	0	1	MAM	1	0	0	1	2.0	2.0	1.0	2.0	anorexia	6.0	anorexia / marasmus	D0	D3	NA	D7	Amoxicillin	coartem	Nystatine	NA
SAM100	Case	3	2015-08-03	0	1	2015-08-10	37.7	7.5	7.9	79.0	0	19	11	0	-3.4	-2.98	-0.99	Marasmus	1	0	2	1	0	4	0	0	1	0	1	MAM	0	0	0	1	2.0	2.0	2.0	2.0	gastroenteritis	7.0	gastroenteritis/ marasmus	D0	D3	NA	D3	Eruthromycin.Metronidazole	coartem	Nystatine	NA
SAM101	Case	3	2015-07-28	1	0	NA	36.1	8.2	8.45	79.0	0	24	11	0	-2.97	-3.42	-2.66	Marasmus	1	0	1	2	1	5	0	0	0	1	0	NA	0	0	0	1	2.0	2.0	2.0	2.0	Diarrhea	NA	gastroenteritis/ marasmus	D0	D3	NA	D4	Amoxicillin.Metronidazole	coartem	Nystatine	NA
SAM102	Case	4	2015-05-12	0	0	NA	36.7	6.7	7.9	79.5	0	36	9.5	0	-4.7	-5.44	-4.08	Marasmus	1	0	2	2	2	7	0	0	0	1	0	NA	0	0	0	1	2.0	2.0	1.0	2.0	candidiasis	NA	Mycosis / marasmus	D0	D4	NA	D6	Amoxicillin	Coartem	Nystatine	NA
SAM103	Case	3	2015-08-03	1	0	NA	38.4	8.5	8.7	80.0	0	19	12	1	-2.74	-2.57	-1.24	Kwashiorkor	1	1	1	1	0	4	0	0	0	1	0	NA	0	0	0	1	2.0	1.0	1.0	2.0	hepatomegalia	6.0	hepatomegalia / kwashiorkor	D0	D4	NA	D5	Amoxicillin	coartem	Nystatine	NA
SAM104	Case	4	2015-06-09	1	1	2015-06-15	38.1	7.5	NA	80.5	0	27	11.9	0	-4.35	-4.38	-2.82	Marasmus	1	1	2	2	1	7	0	0	0	1	0	NA	0	0	0	1	2.0	2.0	1.0	2.0	Diarrhea	7.0	diarrhea / marasmus	D0	D3	NA	D3	Coamox,Ciprofloxacin	Coartem	Nystatine	NA
SAM105	Case	3	2015-07-29	1	1	2015-08-10	36.4	8.4	8.85	81.0	0	21	12	0	-3.2	-2.88	-1.2	Marasmus	1	1	2	1	0	5	0	0	0	1	0	NA	0	0	0	1	2.0	2.0	1.0	2.0	candidiasis	7.0	Candidiasis / marasmus	D0	D2	NA	D2	Coamox	coartem	Nystatine	NA
SAM106	Case	3	2015-06-30	1	0	NA	36.6	7.5	7.9	82.0	0	24	10.7	0	-4.74	-4.14	-1.68	Marasmus	1	0	2	2	0	5	0	0	0	1	0	NA	0	0	0	1	2.0	2.0	1.0	2.0	candidiasis	7.0	Candidiasis / marasmus	D0	D3	NA	D5	Amoxicillin	Coartem	Nystatine	NA
SAM107	Case	3	2015-07-22	1	1	2015-07-27	37.6	8.5	8.5	82.0	0	24	11	0	-3.23	-3.13	-1.68	Marasmus	1	0	2	2	0	5	0	0	0	1	0	NA	0	0	0	1	2.0	2.0	1.0	2.0	anorexia	6.0	anorexia / marasmus	D0	D3	NA	D3	Coamox	coartem	Nystatine	NA
SAM108	Case	3	2015-07-08	1	0	NA	34.9	8.3	8.95	82.5	0	18	11.5	0	-3.64	-2.64	-0.01	Marasmus	1	1	2	1	0	5	0	0	0	1	0	NA	0	0	0	1	2.0	2.0	1.0	2.0	Diarrhea	7.0	gastroenteritis/ marasmus	D0	D3	NA	D4	Amoxicillin	Coartem	Nystatine	NA
SAM109	Case	2	2015-06-23	1	1	2015-07-02	37.6	8.2	8.3	82.5	1	7	12	0	-3.68	-0.18	6.12	Marasmus	1	1	2	0	0	4	0	0	1	0	0	No sample	0	0	0	1	2.0	2.0	1.0	2.0	emesis	7.0	gastroenteritis/ marasmus	D0	D3	NA	D4	Coamox,Metronidazole	Coartem	Nystatine	NA
SAM110	Case	4	2015-06-09	0	1	2015-06-16	37.8	7.7	8.7	83.0	0	40	12	0	-4.05	-1.25	-3.75	Marasmus	1	1	2	0	2	6	0	0	0	1	0	NA	0	0	0	1	2.0	2.0	2.0	2.0	Diarrhea	7.0	Shigellose / marasmus	D0	D2	NA	D2	Coamox	Coartem	Nystatine	NA
SAM111	Case	4	2015-07-28	0	1	2015-08-10	36.9	7.5	8.4	83.5	0	26	10	0	-4.44	-3.85	-1.19	Marasmus	1	0	2	2	0	5	0	0	0	1	0	NA	0	0	0	1	2.0	2.0	2.0	2.0	Diarrhea	7.0	gastroenteritis/ marasmus	D0	D3	NA	D4	Coamox	coartem	Nystatine	NA
SAM112	Control	4	2015-05-05	0	0	NA	37.2	16.0	NA	110.0	0	59	17.0	0	-1.65	-0.9	0.12	Asymptomatic	0	0	0	0	0	0	1	0	0	0	0	Underlying disease	0	1	0	1	2.0	2.0	2.0	2.0	abdominal pain	6.0	RhinoBronchitis	NA	NA	NA	NA	Cotrimoxazol,Metronidazole	NA	NA	Metro
SAM113	Control	3	2015-05-05	1	0	NA	36.4	9.0	NA	84.0	0	17	15.3	0	1.41	-0.89	-3.86	Other type of malnutrition	0	0	0	0	2	2	0	0	0	0	0	Other type of malnutrition	1	0	0	1	2.0	2.0	2.0	2.0	boiling point	4.0	LRI	NA	NA	NA	NA	Oracefal	NA	NA	NA
SAM114	Control	3	2015-05-05	0	0	NA	38.1	9.0	NA	68.0	0	15	12.5	0	1.41	-0.53	-3.22	Other type of malnutrition	0	0	0	0	2	2	0	0	0	0	0	Other type of malnutrition	1	0	0	1	2.0	2.0	2.0	2.0	Nocturnal fever	6.0	Pharyngitis	NA	NA	NA	NA	Eruthromycin	NA	NA	NA
SAM115	Control	4	2015-05-05	0	0	NA	36.2	11.0	NA	95.0	0	37	14.0	0	-2.72	-1.96	-0.2	MAM	0	0	1	0	0	1	0	0	0	0	1	MAM	1	0	0	1	2.0	2.0	2.0	2.0	Diarrhea	3.0	gastroenteritis	NA	NA	NA	NA	Ciptin250	NA	NA	NA
SAM116	Control	3	2015-05-21	1	0	NA	36.4	9.6	NA	86.3	0	24	14.0	0	-2.85	-2.07	-0.27	MAM	0	0	1	1	0	2	0	0	0	0	1	MAM	1	0	0	1	2.0	2.0	2.0	2.0	NA	4.0	Control	NA	NA	NA	NA	NA	NA	NA	NA
SAM117	Control	3	2015-05-21	1	0	NA	38.0	7.8	NA	78.8	0	15	11.7	0	-3.62	-2.58	0.13	Marasmus	1	1	2	1	0	5	0	0	1	0	0	Unavailable sample	0	0	0	1	2.0	2.0	2.0	2.0	NA	3.0	gastroenteritis	NA	NA	NA	NA	Biodroxil	NA	NA	NA
SAM118	Control	2	2015-05-21	1	0	NA	36.5	8.3	NA	53.0	1	8	15.0	0	-1.19	-0.4	1.08	Asymptomatic	0	0	0	0	0	0	1	0	0	0	0	Underlying disease	0	1	0	1	2.0	2.0	2.0	2.0	NA	NA	Bronchitis	NA	NA	NA	NA	Coamox	NA	NA	NA
SAM119	Control	3	2015-05-21	0	0	NA	36.1	11.4	NA	83.5	0	20	15.0	0	0.37	0.55	0.49	Asymptomatic	0	0	0	0	0	0	1	0	0	0	0	Underlying disease	0	1	0	1	2.0	2.0	2.0	2.0	NA	6.0	Chickenpox	NA	NA	NA	NA	Biodroxil	NA	NA	NA
SAM120	Control	2	2015-05-24	0	0	NA	39.2	8.0	NA	50.0	1	7	10.0	0	11.36	0.06	-7.92	Marasmus	1	0	0	0	2	3	0	0	1	0	0	Unavailable sample	0	0	0	1	2.0	2.0	2.0	2.0	rhinorrhea, cough, rales crepita	7.0	LRI	NA	NA	NA	NA	Curam	NA	NA	NA
SAM121	Control	3	2015-05-24	0	0	NA	36.4	9.0	NA	64.0	0	14	11.0	0	2.61	-0.35	-4.36	Marasmus	1	0	0	0	2	3	0	0	1	0	0	Unavailable sample	0	0	0	1	2.0	2.0	2.0	2.0	right arm abscesses	7.0	right arm abscesses	NA	NA	NA	NA	Fuclo	NA	NA	NA
SAM122	Control	3	2015-05-25	0	0	NA	36.4	10.0	NA	75.0	0	17	12.5	0	-3.72	-0.17	-5.48	Marasmus	1	0	2	0	2	5	0	0	1	0	0	Unavailable sample	0	0	0	1	2.0	2.0	2.0	2.0	cough, Diarrhea	1.0	gastroenteritis + LRI	NA	NA	NA	NA	Ceftriazon+Metronidazole	NA	NA	NA
SAM123	Control	2	2015-05-26	0	0	NA	36.6	6.2	NA	66.2	1	8	14.2	0	-4.45	-2.37	-2.05	Marasmus	1	0	2	1	1	5	0	0	1	0	0	Unavailable sample	0	0	0	1	2.0	2.0	2.0	2.0	Thrush + trisomy	NA	Infectious syndrome	NA	NA	NA	NA	Oroken	NA	NA	NA
SAM124	Control	3	2015-05-26	1	0	NA	36.6	7.8	NA	72.9	0	17	12.5	0	-1.48	-2.11	-2.14	Other type of malnutrition	0	0	0	1	1	2	0	0	0	0	0	Other type of malnutrition	1	0	0	1	2.0	2.0	2.0	2.0	cough	NA	Bronchitis	NA	NA	NA	NA	Cary	NA	NA	NA
SAM125	Control	2	2015-06-28	1	0	NA	40.1	9.8	NA	77.5	1	9	14.0	0	-0.23	0.89	2.46	Asymptomatic	0	0	0	0	0	0	1	0	0	0	0	Underlying disease	0	1	0	1	2.0	2.0	2.0	2.0	NA	4.0	RhinoBronchitis	NA	NA	NA	NA	Biodroxil	NA	NA	NA
SAM126	Control	4	2015-06-28	1	0	NA	38.2	21.0	NA	109.0	0	41	18.0	0	1.62	2.49	2.31	Asymptomatic	0	0	0	0	0	0	1	0	0	0	0	Underlying disease	0	1	0	1	2.0	2.0	2.0	2.0	NA	4.0	Salmonellosis	NA	NA	NA	NA	Ciptin250	NA	NA	NA
SAM127	Control	4	2015-06-28	0	0	NA	36.0	18.0	NA	102.0	0	39	14.0	0	2.94	2.69	1.24	Asymptomatic	0	0	0	0	0	0	1	0	0	0	0	Underlying disease	0	1	0	1	2.0	2.0	2.0	2.0	anorexia	4.0	Salmonellosis	NA	NA	NA	NA	Ciptin250	NA	NA	NA
SAM128	Control	4	2015-06-28	1	0	NA	36.7	16.0	NA	94.0	0	48	14.0	0	1.77	-0.17	-2.23	Other type of malnutrition	0	0	0	0	1	1	0	0	0	0	0	Other type of malnutrition	1	0	0	1	2.0	2.0	2.0	2.0	Emaciation	6.0	Parasitose intestinale	NA	NA	NA	NA	NA	NA	NA	NA
SAM129	Control	4	2015-06-02	1	0	NA	37.5	10.0	NA	85.4	0	27	12.0	0	-2.06	-2.1	-1.31	MAM	0	1	1	1	0	3	0	0	0	0	1	MAM	1	0	0	1	2.0	2.0	2.0	2.0	NA	6.0	Giardiosis	NA	NA	NA	NA	Metronidazole	NA	NA	NA
SAM130	Control	4	2015-06-02	1	0	NA	36.7	17.5	NA	108.0	0	50	12.5	0	-0.21	0.37	0.83	Asymptomatic	0	0	0	0	0	0	1	0	0	0	0	Underlying disease	0	0	0	1	2.0	2.0	2.0	2.0	NA	7.0	Salmonellosis	NA	NA	NA	NA	ciptin250	NA	NA	NA
SAM131	Control	2	2015-06-02	0	0	NA	37.5	6.0	NA	59.0	1	7	14.5	0	0.72	-2.35	-4.11	Other type of malnutrition	0	0	0	1	2	3	0	0	0	0	0	Other type of malnutrition	1	0	0	1	2.0	2.0	2.0	2.0	NA	NA	MAM	NA	NA	NA	NA	NA	coartem	NA	NA
SAM132	Control	3	2015-06-02	1	0	NA	38.0	12.0	NA	84.0	0	24	15.6	0	0.59	-0.11	-1.02	Asymptomatic	0	0	0	0	0	0	1	0	0	0	0	Underlying disease	0	1	0	1	2.0	2.0	2.0	2.0	NA	3.0	gastroenteritis	NA	NA	NA	NA	bactrim	NA	NA	NA
SAM133	Control	4	2015-06-02	0	0	NA	40.2	12.0	NA	90.0	0	29	14.2	0	-0.59	-0.33	0.03	Asymptomatic	0	0	0	0	0	0	1	0	0	0	0	Underlying disease	0	1	0	1	2.0	2.0	2.0	2.0	fever	6.0	NA	NA	NA	NA	NA	NA	NA	NA	NA
SAM134	Control	2	2015-06-03	0	0	NA	37.5	8.0	NA	76.5	1	9	11.0	0	-2.53	-0.98	-2.02	Marasmus	1	0	1	0	1	3	0	0	1	0	0	Unavailable sample	0	0	0	1	2.0	2.0	2.0	2.0	diarrhea, emesis	7.0	gastroenteritis	NA	NA	NA	NA	Ceftriazon	Artemether	NA	NA
SAM135	Control	4	2015-06-11	0	0	NA	39.0	13.3	NA	101.0	0	41	13.5	0	0.45	-3.17	-5.44	Other type of malnutrition	0	0	0	2	2	4	0	0	0	0	0	Other type of malnutrition	1	0	0	1	2.0	2.0	2.0	2.0	NA	NA	angina	NA	NA	NA	NA	Cary	Coartem	NA	NA
SAM136	Control	2	2015-06-11	0	0	NA	37.2	7.7	NA	72.5	0	12	13.1	0	-1.52	-1.25	-0.33	Asymptomatic	0	0	0	0	0	0	1	0	0	0	0	Underlying disease	0	1	0	1	2.0	2.0	2.0	2.0	Diarrhea	7.0	gastroenteritis	NA	NA	NA	NA	Binozyt	NA	NA	NA
SAM137	Control	4	2015-06-15	1	0	NA	37.1	9.95	NA	87.5	0	30	13.5	0	-2.71	-2.48	-1.31	MAM	0	0	1	1	0	2	0	0	0	0	1	MAM	1	0	0	1	2.0	2.0	2.0	2.0	Urinary infection	NA	MAM	NA	NA	NA	NA	Metronidazole	NA	NA	NA
SAM138	Control	3	2015-06-15	0	0	NA	38.6	10.0	NA	75.0	0	18	13.5	0	0.82	-0.26	-1.86	Asymptomatic	0	0	0	0	0	0	1	0	0	0	0	Underlying disease	0	1	0	1	2.0	2.0	2.0	2.0	NA	NA	gastroenteritis	NA	NA	NA	NA	Cary	NA	NA	NA
SAM139	Control	2	2015-06-15	0	0	NA	38.5	6.6	NA	68.2	1	9	12.2	0	-2.1	-1.84	-0.52	MAM	0	1	1	0	0	2	0	0	0	0	1	MAM	1	0	0	1	2.0	2.0	2.0	2.0	NA	NA	OMA + Pyoderma	NA	NA	NA	NA	Biodroxil	NA	NA	NA
SAM140	Control	3	2015-06-22	1	0	NA	37.5	8.65	NA	77.5	0	18	14.0	0	-1.94	-2.11	-1.51	Other type of malnutrition	0	0	0	1	0	1	0	0	0	0	0	Other type of malnutrition	1	0	0	1	2.0	2.0	2.0	2.0	Diarrhea	7.0	Dysentery	NA	NA	NA	NA	Biodroxil	Coartem	NA	NA
SAM141	Control	2	2015-06-29	0	0	NA	36.3	9	NA	71.2	1	9	14.0	0	-0.74	0.73	3.04	Asymptomatic	0	0	0	0	0	0	1	0	0	0	0	Underlying disease	0	1	0	1	2.0	2.0	2.0	2.0	diarrhea, emesis	6.0	gastroenteritis	NA	NA	NA	NA	Ceftriazon	Coartem	NA	NA
SAM142	Control	2	2015-07-02	0	0	NA	36.9	8.3	NA	72.4	1	11	14.0	0	-0.14	-0.41	-0.63	Asymptomatic	0	0	0	0	0	0	1	0	0	0	0	Underlying disease	0	1	0	1	2.0	2.0	2.0	2.0	NA	NA	aphtose + Pharyngitis	NA	NA	NA	NA	Binozyt	Coartem	NA	NA
SAM143	Control	4	2015-07-06	1	0	NA	39.6	12.5	NA	100	0	53	14.0	0	-2.59	-2.49	-1.4	MAM	0	0	1	1	0	2	0	0	0	0	1	MAM	1	0	0	1	2.0	2.0	2.0	2.0	NA	6.0	gastroenteritis	NA	NA	NA	NA	Metronidazole	Coartem	NA	NA
SAM144	Control	2	2015-07-07	0	0	NA	38.6	7.0	NA	65.0	1	8	12.5	0	-1.01	-1.06	-2.86	Other type of malnutrition	0	0	0	0	1	1	0	0	0	0	0	Other type of malnutrition	1	0	0	1	2.0	2.0	2.0	2.0	NA	6.0	Bronchitis	NA	NA	NA	NA	Aclav	NA	NA	NA
SAM145	Control	2	2015-07-07	0	0	NA	35.5	6	NA	62.0	1	7	12.5	0	-0.67	-2.03	-2.32	Other type of malnutrition	0	0	0	1	1	2	0	0	0	0	0	Other type of malnutrition	1	0	0	1	2.0	2.0	2.0	2.0	diarrhea emesis	7.0	gastroenteritis	NA	NA	NA	NA	Cary	NA	NA	NA
SAM146	Control	3	2015-07-07	0	0	NA	36.6	9.0	NA	71.0	0	18	13.0	0	0.62	-1.22	-3.37	Other type of malnutrition	0	0	0	0	2	2	0	0	0	0	0	Other type of malnutrition	1	0	0	1	2.0	2.0	2.0	2.0	NA	7.0	gastroenteritis	NA	NA	NA	NA	Cotrimoxazol	Coartem	NA	NA
SAM147	Case	2	2016-09-14	1	1	2016-09-26	NA	6.1	6.9	67.5	1	8	11	0	-3.2	-3.16	-1.51	Marasmus	1	0	2	2	0	5	0	0	0	1	0	NA	0	0	0	1	NA	NA	NA	NA	NA	NA	NA	NA	NA	NA	NA	NA	NA	NA	NA
SAM148	Case	1	2016-09-14	1	1	2016-09-26	NA	3.4	3.5	57.0	1	3	9	0	-4.87	-5.12	-2.71	Marasmus	1	0	2	2	1	6	0	0	0	1	0	NA	0	0	0	1	NA	NA	NA	NA	NA	NA	NA	NA	NA	NA	NA	NA	NA	NA	NA
SAM149	Case	3	2016-09-15	1	1	2016-09-21	NA	5.4	5.9	70.0	1	14	9.5	0	-5.61	-5.23	-3.04	Marasmus	1	0	2	2	2	7	0	0	0	1	0	NA	0	0	0	1	NA	NA	NA	NA	NA	NA	NA	NA	NA	NA	NA	NA	NA	NA	NA
SAM150	Case	3	2016-09-15	0	0	NA	NA	6.5	6.8	72.5	1	15	12	0	-3.52	-3.38	-1.76	Marasmus	1	1	2	2	0	6	0	0	1	0	0	No sample	0	0	0	1	NA	NA	NA	NA	anorexia, fever	NA	NA	NA	NA	NA	NA	NA	NA	NA	NA
SAM151	Case	2	2016-09-16	1	1	2016-09-21	NA	4.5	5.7	67.5	1	9	10.5	0	-6.45	-5.6	-2.28	Marasmus	1	0	2	2	1	6	0	0	0	1	0	NA	0	0	0	2	NA	NA	NA	NA	NA	NA	NA	NA	NA	NA	NA	NA	NA	NA	NA
SAM152	Case	3	2016-09-16	0	1	2016-09-23	NA	8.3	7.5	77.0	1	15	12	1	-1.56	-1.27	-0.3	Kwashiorkor	1	1	0	0	0	2	0	0	0	1	0	NA	0	0	0	2	NA	NA	NA	NA	NA	NA	NA	NA	NA	NA	NA	NA	NA	NA	NA
SAM153	Case	1	2016-09-16	0	1	2016-09-23	NA	4.8	5	59.0	1	6	11	0	-1.77	-3.65	-3.31	Marasmus	1	0	0	2	2	5	0	0	0	1	0	NA	0	0	0	1	NA	NA	NA	NA	NA	NA	NA	NA	NA	NA	NA	NA	NA	NA	NA
SAM154	Case	3	2016-09-20	1	1	2016-09-27	NA	8.5	8.1	81.0	0	24	15	1	-2.98	-3.18	-2.11	Kwashiorkor	1	0	1	2	1	5	0	0	0	1	0	NA	0	0	0	1	NA	NA	NA	NA	anorexia	NA	NA	NA	NA	NA	NA	NA	NA	NA	NA
SAM155	Case	3	2016-09-20	0	1	2016-09-29	NA	7.0	7.5	78.5	0	24	10.7	0	-4.05	-4.18	-2.39	Marasmus	1	0	2	2	1	6	0	0	0	1	0	NA	0	0	0	1	NA	NA	NA	NA	NA	NA	NA	NA	NA	NA	NA	NA	NA	NA	NA
SAM156	Case	1	2016-09-20	1	1	2016-10-03	NA	2.7	3	53.0	1	3	8.5	0	-4.6	-6.41	-4.87	Marasmus	1	0	2	2	2	7	0	0	0	1	0	NA	0	0	0	1	NA	NA	NA	NA	NA	NA	NA	NA	NA	NA	NA	NA	NA	NA	NA
SAM157	Case	2	2016-09-21	1	1	2016-09-29	NA	5.9	5.7	73.0	1	12	10.5	0	-5.2	-4.37	-1.47	Marasmus	1	0	2	2	0	5	0	0	0	1	0	NA	0	0	0	1	NA	NA	NA	NA	NA	NA	NA	NA	NA	NA	NA	NA	NA	NA	NA
SAM158	Case	3	2016-09-23	1	1	2016-10-04	NA	5.5	6.0	72.0	1	14	10	0	-5.67	-5.15	-2.74	Marasmus	1	0	2	2	1	6	0	0	0	1	0	NA	0	0	0	1	NA	NA	NA	NA	NA	NA	NA	NA	NA	NA	NA	NA	NA	NA	NA
SAM159	Case	4	2016-09-23	0	1	2016-10-03	NA	7.9	7.9	80.7	0	29	12.7	1	-3.21	-3.75	-2.54	Kwashiorkor	1	0	2	2	1	6	0	0	0	1	0	NA	0	0	0	1	NA	NA	NA	NA	anorexia	NA	NA	NA	NA	NA	NA	NA	NA	NA	NA
SAM160	Case	3	2016-09-26	1	1	2016-10-04	NA	5.4	6.0	78.5	0	24	8.5	0	-7.15	-6.16	-3.01	Marasmus	1	0	2	2	2	7	0	0	0	1	0	NA	0	0	0	1	NA	NA	NA	NA	NA	NA	NA	NA	NA	NA	NA	NA	NA	NA	NA
SAM161	Case	2	2016-09-26	0	1	2016-10-03	NA	5.4	5.8	68.0	1	9	9.5	0	-4.1	-3.71	-1.34	Marasmus	1	0	2	2	0	5	0	0	0	1	0	NA	0	0	0	1	NA	NA	NA	NA	NA	NA	NA	NA	NA	NA	NA	NA	NA	NA	NA
SAM162	Case	3	2016-09-26	1	1	2016-09-29	NA	5.6	5.8	67.0	1	14	11	0	-4.05	-5.05	-4.76	Marasmus	1	0	2	2	2	7	0	0	0	1	0	NA	0	0	0	1	NA	NA	NA	NA	NA	NA	NA	NA	NA	NA	NA	NA	NA	NA	NA
SAM163	Case	3	2016-09-26	1	0	NA	NA	6.0	NA	72.0	0	24	9.4	0	-4.95	-5.59	-5.1	Marasmus	1	0	2	2	2	7	0	0	1	0	0	No sample	0	0	0	1	NA	NA	NA	NA	NA	NA	NA	NA	NA	NA	NA	NA	NA	NA	NA
SAM164	Case	4	2016-09-27	0	1	2016-10-04	NA	8.4	9.0	85.0	0	27	12	1	-3.58	-3.14	-1.05	Kwashiorkor	1	1	2	2	0	6	0	0	0	1	0	NA	0	0	0	1	NA	NA	NA	NA	anorexia	NA	NA	NA	NA	NA	NA	NA	NA	NA	NA
SAM165	Case	3	2016-09-30	0	1	2016-10-10	NA	5.8	6	68.0	1	14	12	0	-3.34	-4.08	-3.32	Marasmus	1	1	2	2	2	8	0	0	0	1	0	NA	0	0	0	1	NA	NA	NA	NA	NA	NA	NA	NA	NA	NA	NA	NA	NA	NA	NA
SAM166	Case	2	2016-10-05	0	1	2016-10-17	NA	4.7	5.2	63.0	1	12	10	0	-3.89	-5.2	-4.64	Marasmus	1	0	2	2	2	7	0	0	0	1	0	NA	0	0	0	1	NA	NA	NA	NA	NA	NA	NA	NA	NA	NA	NA	NA	NA	NA	NA
SAM167	Case	3	2016-10-07	1	1	2016-10-17	37.4	5.0	6.2	71.0	1	13	10	0	-6.34	-5.53	-2.53	Marasmus	1	0	2	2	1	6	0	0	0	1	0	NA	0	0	0	1	NA	NA	NA	NA	NA	NA	NA	NA	NA	NA	NA	NA	NA	NA	NA
SAM168	Case	3	2016-10-07	1	1	2016-10-14	37.1	6.6	7.2	72.5	1	14	11	0	-3.85	-3.79	-2.33	Marasmus	1	0	2	2	1	6	0	0	0	1	0	NA	0	0	0	1	NA	NA	NA	NA	diarrhea	NA	NA	NA	NA	NA	NA	NA	NA	NA	NA
SAM169	Case	3	2016-10-07	1	1	2016-10-17	37.8	6.9	7.8	75.5	0	23	10.8	0	-4.09	-4.59	-3.86	Marasmus	1	0	2	2	2	7	0	0	0	1	0	NA	0	0	0	1	NA	NA	NA	NA	cough	NA	NA	NA	NA	NA	NA	NA	NA	NA	NA
SAM170	Case	4	2016-10-07	1	0	NA	37.4	6.6	6.8	75.0	0	42	10	0	-4.63	-5.96	-6.29	Marasmus	1	0	2	2	2	7	0	0	1	0	0	No sample	0	0	0	1	NA	NA	NA	NA	paleur	NA	NA	NA	NA	NA	NA	NA	NA	NA	NA
SAM171	Case	3	2016-10-07	1	1	2016-10-17	37.5	5.1	5.2	68.5	1	13	10	0	-5.52	-5.43	-3.6	Marasmus	1	0	2	2	2	7	0	0	0	1	0	NA	0	0	0	1	NA	NA	NA	NA	psychomotor retardation	NA	NA	NA	NA	NA	NA	NA	NA	NA	NA
SAM172	Case	3	2016-10-07	1	1	2016-10-18	38.0	6.9	NA	74.0	1	16	11.5	0	-3.73	-3.77	-2.53	Marasmus	1	1	2	2	1	7	0	0	0	1	0	NA	0	0	0	1	NA	NA	NA	NA	NA	NA	NA	NA	NA	NA	NA	NA	NA	NA	NA
SAM173	Case	3	2016-10-15	0	1	2016-10-31	36.4	8.4	6.8	76.0	0	22	13.9	1	-1.36	-2.39	-2.64	Kwashiorkor	1	0	0	1	1	3	0	0	0	1	0	NA	0	0	0	1	NA	NA	NA	NA	NA	NA	NA	NA	NA	NA	NA	NA	NA	NA	NA
SAM174	Case	3	2016-10-15	0	1	2016-10-28	39.1	6.0	6.5	76.0	1	14	11	0	-4.96	-3.85	-0.41	Marasmus	1	0	2	2	0	5	0	0	0	1	0	NA	0	0	0	1	NA	NA	NA	NA	marasmus	NA	NA	NA	NA	NA	NA	NA	NA	NA	NA
SAM175	Case	1	2016-10-15	0	1	2016-10-28	39.2	4.9	5.4	62.0	1	6	11	0	-3.03	-3.53	-2.06	Marasmus	1	0	2	2	1	6	0	0	0	1	0	NA	0	0	0	1	NA	NA	NA	NA	anorexia	NA	marasmus	NA	NA	NA	NA	NA	NA	NA	NA
SAM176	Case	2	2016-10-15	0	1	2016-10-20	37.6	6.1	6.3	70.0	1	12	10.5	0	-3.37	-3.31	-1.74	Marasmus	1	0	2	2	0	5	0	0	1	0	0	No sample	0	0	0	1	NA	NA	NA	NA	NA	NA	NA	NA	NA	NA	NA	NA	NA	NA	NA
SAM177	Case	2	2016-10-15	1	1	2016-10-31	38.6	4.5	5.1	65.5	1	8	9.5	0	-5.86	-5.45	-2.74	Marasmus	1	0	2	2	1	6	0	0	0	1	0	NA	0	0	0	1	NA	NA	NA	NA	diarrhea, anorexia	NA	NA	NA	NA	NA	NA	NA	NA	NA	NA
SAM178	Case	2	2016-10-25	0	1	2016-10-31	41.3	6.1	7.2	72.0	1	9	11	0	-3.9	-2.72	0.32	Marasmus	1	0	2	1	0	4	0	0	1	0	0	No sample	0	0	0	1	NA	NA	NA	NA	NA	NA	NA	NA	NA	NA	NA	NA	NA	NA	NA
SAM179	Case	2	2016-10-25	1	1	2016-10-31	38.4	4.9	5.8	69.0	1	12	10	0	-6.05	-5.6	-3.19	Marasmus	1	0	2	2	2	7	0	0	1	0	0	No sample	0	0	0	1	NA	NA	NA	NA	NA	NA	NA	NA	NA	NA	NA	NA	NA	NA	NA
SAM180	Case	3	2016-10-27	1	0	NA	37.9	6.9	7.3	77.0	1	16	11.5	0	-4.42	-3.85	-1.57	Marasmus	1	1	2	2	0	6	0	0	1	0	0	No sample	0	0	0	1	NA	NA	NA	NA	NA	NA	NA	NA	NA	NA	NA	NA	NA	NA	NA
SAM181	Case	3	2016-11-01	1	1	2016-11-10	38.8	7.7	7.8	78.0	0	24	12.2	0	-3.52	-3.9	-2.99	Marasmus	1	1	2	2	1	7	0	0	0	1	0	NA	0	0	0	1	NA	NA	NA	NA	LRI	NA	NA	NA	NA	NA	NA	NA	NA	NA	NA
SAM182	Case	3	2016-11-01	0	1	2016-11-09	36.5	9.0	7.8	75.0	1	15	14	1	-0.6	-0.18	-1.06	Kwashiorkor	1	0	0	0	0	1	0	0	0	1	0	NA	0	0	0	1	NA	NA	NA	NA	NA	NA	NA	NA	NA	NA	NA	NA	NA	NA	NA
SAM183	Case	3	2016-11-05	0	1	2016-11-14	37.5	10.0	8.5	86.0	0	24	11.5	0	-2.23	-1.73	-0.41	MAM	0	1	1	1	0	3	0	0	0	0	1	MAM	1	0	0	1	NA	NA	NA	NA	NA	NA	NA	NA	NA	NA	NA	NA	NA	NA	NA
SAM184	Case	1	2016-11-08	1	1	2016-11-10	36.5	6.0	6.7	67.0	1	6	11.2	0	-3.48	-2.63	-0.17	Marasmus	1	0	2	1	0	4	0	0	0	1	0	NA	0	0	0	1	NA	NA	NA	NA	NA	NA	NA	NA	NA	NA	NA	NA	NA	NA	NA
SAM185	Case	2	2016-11-08	1	1	2016-11-18	36.7	5.3	5.6	68.5	1	9	10	0	-5.13	-4.5	-1.68	Marasmus	1	0	2	2	0	5	0	0	0	1	0	NA	0	0	0	1	NA	NA	NA	NA	NA	NA	NA	NA	NA	NA	NA	NA	NA	NA	NA
SAM186	Case	2	2016-11-08	1	0	NA	38.2	5.3	5.2	68.5	1	12	10.5	0	-5.13	-5.04	-3.04	Marasmus	1	0	2	2	2	7	0	0	0	1	0	NA	0	0	0	1	NA	NA	NA	NA	NA	NA	NA	NA	NA	NA	NA	NA	NA	NA	NA
SAM187	Case	1	2016-11-11	1	1	2016-11-18	39.4	6.1	6.4	67.0	1	6	13	0	-3.02	-2.52	-0.57	Marasmus	1	0	2	1	0	4	0	0	1	0	0	No sample	0	0	0	1	NA	NA	NA	NA	Respiratory distress /LRI	NA	NA	NA	NA	NA	NA	NA	NA	NA	NA
SAM188	Case	1	2016-11-12	1	0	NA	36.0	2.4	NA	53.5	1	5	7.5	0	-6.04	-7.63	-6.17	Marasmus	1	0	2	2	2	7	0	0	1	0	0	No sample	0	0	0	1	NA	NA	NA	NA	NA	NA	NA	NA	NA	NA	NA	NA	NA	NA	NA
SAM189	Case	1	2016-11-12	1	1	2016-11-25	38.4	2.8	3.8	54.0	1	6	8	0	-4.9	-7.31	-6.63	Marasmus	1	0	2	2	2	7	0	0	0	1	0	NA	0	0	0	1	NA	NA	NA	NA	NA	NA	NA	NA	NA	NA	NA	NA	NA	NA	NA
SAM190	Case	2	2016-11-16	1	1	2016-11-24	36.3	4.9	5.6	64.0	1	9	10.5	0	-4.45	-5.07	-3.81	Marasmus	1	0	2	2	2	7	0	0	0	1	0	NA	0	0	0	1	NA	NA	NA	NA	NA	NA	NA	NA	NA	NA	NA	NA	NA	NA	NA
SAM191	Case	2	2016-11-18	1	1	2016-11-28	38.8	6.8	7.1	72.5	1	8	11	0	-3.49	-2.33	0.48	Marasmus	1	0	2	1	0	4	0	0	0	1	0	NA	0	0	0	1	NA	NA	NA	NA	NA	NA	NA	NA	NA	NA	NA	NA	NA	NA	NA
SAM192	Case	2	2016-11-19	0	1	2016-12-06	36.0	2.6	3.6	55.5	1	7	7.5	0	-6.2	-7.22	-5.42	Marasmus	1	0	2	2	2	7	0	0	0	1	0	NA	0	0	0	1	NA	NA	NA	NA	NA	NA	NA	NA	NA	NA	NA	NA	NA	NA	NA
SAM193	Case	3	2016-11-21	1	1	2016-11-25	36.9	7.2	7	76.5	1	15	10.5	0	-3.83	-3.34	-1.32	Marasmus	1	0	2	2	0	5	0	0	0	1	0	NA	0	0	0	1	NA	NA	NA	NA	NA	NA	NA	NA	NA	NA	NA	NA	NA	NA	NA
SAM194	Case	1	2016-11-21	1	1	2016-11-30	37.5	3.5	4	54.0	1	4	10.5	0	-2.38	-5.69	-5.39	MAM	0	0	1	2	2	5	0	0	0	0	0	other type of malnutrition	1	0	0	1	NA	NA	NA	NA	NA	NA	NA	NA	NA	NA	NA	NA	NA	NA	NA
SAM195	Case	2	2016-11-22	0	1	2016-11-28	37.2	5.2	5.6	67.0	1	12	10.5	0	-4.2	-4.52	-3.01	Marasmus	1	0	2	2	2	7	0	0	0	1	0	NA	0	0	0	1	NA	NA	NA	NA	NA	NA	NA	NA	NA	NA	NA	NA	NA	NA	NA
SAM196	Case	4	2016-11-30	1	1	2016-12-05	35.4	9.5	9.7	88.0	0	29	13	0	-2.9	-2.42	-0.76	MAM	0	0	1	1	0	2	0	0	0	0	1	MAM	1	0	0	1	NA	NA	NA	NA	Pneumopathie	NA	NA	NA	NA	NA	NA	NA	NA	NA	NA
SAM197	Case	3	2016-11-30	0	1	2016-12-16	38.2	7.0	7.8	78.0	0	21	11.4	0	-3.94	-3.82	-1.88	Marasmus	1	0	2	2	1	6	0	0	1	0	0	No sample	0	0	0	1	NA	NA	NA	NA	NA	NA	NA	NA	NA	NA	NA	NA	NA	NA	NA
SAM198	Case	3	2016-11-30	0	1	2016-12-05	36.5	7.4	7.8	77.0	1	14	12	0	-3.1	-2.01	0.44	Marasmus	1	1	2	1	0	5	0	0	0	1	0	NA	0	0	0	1	NA	NA	NA	NA	diarrhea	NA	NA	NA	NA	NA	NA	NA	NA	NA	NA
SAM199	Case	2	2016-12-01	0	1	2016-12-08	37.6	5.8	6.3	70.0	1	12	11	0	-3.92	-3.62	-1.57	Marasmus	1	0	2	2	0	5	0	0	0	1	0	NA	0	0	0	1	NA	NA	NA	NA	NA	NA	NA	NA	NA	NA	NA	NA	NA	NA	NA
SAM200	Case	2	2016-12-02	1	1	2016-12-09	35.2	5.3	5.7	65.0	1	12	11.4	0	-3.95	-5.01	-4.55	Marasmus	1	0	2	2	2	7	0	0	0	1	0	NA	0	0	0	1	NA	NA	NA	NA	NA	NA	NA	NA	NA	NA	NA	NA	NA	NA	NA
SAM201	Case	3	2016-12-02	0	1	2016-12-13	38.9	8.0	9	80.0	0	20	14	0	-2.89	-2.43	-0.69	MAM	0	0	1	1	0	2	0	0	0	0	1	MAM	1	0	0	1	NA	NA	NA	NA	anemia, fever	NA	NA	NA	NA	NA	NA	NA	NA	NA	NA
SAM202	Case	4	2016-12-02	0	1	2016-12-06	39.8	9.3	9.5	87.0	0	48	12.5	0	-2.9	-4.1	-3.66	MAM	0	0	1	2	2	5	0	0	0	0	1	MAM	1	0	0	1	NA	NA	NA	NA	IRA; marasmus	NA	NA	NA	NA	NA	NA	NA	NA	NA	NA
SAM203	Case	4	2016-12-02	1	1	2016-12-06	36.3	8.8	8.4	81.0	0	30	11.5	0	-2.53	-3.49	-3.22	MAM	0	1	1	2	2	6	0	0	0	0	1	MAM	1	0	0	1	NA	NA	NA	NA	NA	NA	NA	NA	NA	NA	NA	NA	NA	NA	NA
SAM204	Case	2	2016-12-08	0	1	2016-12-13	38.5	6.1	6.7	68.5	1	10	11	0	-2.92	-2.83	-1.32	Marasmus	1	0	1	1	0	3	0	0	1	0	0	wasting	0	0	0	0	NA	NA	NA	NA	NA	NA	NA	NA	NA	NA	NA	NA	NA	NA	NA
SAM205	Case	3	2016-12-08	0	1	2016-12-16	39.9	7.3	7.8	77.0	0	21	12.2	0	-3.93	-3.99	-2.66	Marasmus	1	1	2	2	1	7	0	0	1	0	0	No sample	0	0	0	1	NA	NA	NA	NA	LRI	NA	Marasmus/VIH	NA	NA	NA	NA	NA	NA	NA	NA
SAM206	Case	2	2016-12-09	0	1	2016-12-14	36.6	6.5	6.9	71.0	1	7	12.2	1	-2.93	-1.49	1.32	Kwashiorkor	1	1	1	0	0	3	0	0	0	1	0	NA	0	0	0	1	NA	NA	NA	NA	diarrhea; IRM; trisomia	NA	NA	NA	NA	NA	NA	NA	NA	NA	NA
SAM207	Case	3	2016-12-09	0	1	2016-12-29	38.4	5.5	6.7	70.0	1	14	12.5	0	-4.64	-4.4	-2.23	Marasmus	1	0	2	2	1	6	0	0	1	0	0	No sample	0	0	0	1	NA	NA	NA	NA	LRI	NA	NA	NA	NA	NA	NA	NA	NA	NA	NA
SAM208	Case	3	2016-12-09	1	1	2016-12-16	38.1	6.1	6.2	73.5	0	18	10	0	-5.13	-4.9	-3.08	Marasmus	1	0	2	2	2	7	0	0	0	1	0	NA	0	0	0	1	NA	NA	NA	NA	NA	NA	NA	NA	NA	NA	NA	NA	NA	NA	NA
SAM209	Case	3	2016-12-14	0	1	2017-01-10	36.0	6.8	7.8	77.0	1	15	11	0	-3.89	-3.01	-0.36	Marasmus	1	0	2	2	0	5	0	0	0	1	0	NA	0	0	0	1	NA	NA	NA	NA	NA	NA	NA	NA	NA	NA	NA	NA	NA	NA	NA
SAM210	Case	3	2016-12-15	1	1	2016-12-22	36.6	8.3	8.8	84.0	0	23	12.3	0	-4.02	-3.24	-0.85	Marasmus	1	1	2	2	0	6	0	0	1	0	0	wasting/underweight	0	0	0	1	NA	NA	NA	NA	LRI; Candidiasis	NA	NA	NA	NA	NA	NA	NA	NA	NA	NA
SAM211	Case	3	2016-12-21	0	1	2016-12-27	37.7	7	7.4	72.5	1	17	11.7	0	-2.46	-3.17	-2.74	MAM	0	1	1	2	1	5	0	0	0	0	1	wasting	1	0	0	2	NA	NA	NA	NA	NA	NA	NA	NA	NA	NA	NA	NA	NA	NA	NA
SAM212	Case	2	2016-12-21	0	1	2016-12-27	35.4	5.9	7.1	69.5	1	8	11.5	0	-3.59	-2.7	-0.08	Marasmus	1	1	2	1	0	5	0	0	0	1	0	NA	0	0	0	1	NA	NA	NA	NA	NA	NA	NA	NA	NA	NA	NA	NA	NA	NA	NA
SAM213	Case	3	2016-12-23	0	1	2017-01-09	36.7	6.7	6.9	74.0	0	24	11	0	-3.54	-4.5	-3.13	Marasmus	1	0	2	2	2	7	0	0	0	1	0	NA	0	0	0	1	NA	NA	NA	NA	NA	NA	NA	NA	NA	NA	NA	NA	NA	NA	NA
SAM214	Case	3	2016-12-27	0	1	2017-01-05	37.4	8.3	8.5	83.0	0	21	12	0	-3.04	-2.32	-0.32	Marasmus	1	1	2	1	0	5	0	0	1	0	0	No sample	0	0	0	0	NA	NA	NA	NA	LRI; Oral candidiasis	NA	NA	NA	NA	NA	NA	NA	NA	NA	NA
SAM215	Case	2	2016-02-14	0	0	NA	NA	3.9	NA	63.0	1	8	9.5	0	-5.68	-5.51	-2.69	Marasmus	1	0	2	2	1	6	0	0	1	0	0	No sample	0	0	0	1	NA	NA	NA	NA	NA	NA	NA	NA	NA	NA	NA	NA	NA	NA	NA
CTL004	Control	2	2016-08-25	1	0	NA	36.9	7.2	NA	68.0	1	11	12.9	0	-0.81	-1.59	-1.88	Asymptomatic	0	0	0	0	0	0	0	0	0	1	0	NA	0	0	0	1	NA	NA	NA	NA	NA	NA	NA	NA	NA	NA	NA	NA	NA	NA	NA
CTL005	Control	2	2016-08-25	1	0	NA	36.7	7.9	NA	68.5	1	11	14.0	0	-0.28	-1.59	-2.58	Asymptomatic	0	0	0	0	1	1	0	0	0	0	0	stunting	1	0	0	1	NA	NA	NA	NA	NA	NA	NA	NA	NA	NA	NA	NA	NA	NA	NA
CTL009	Control	1	2016-08-25	1	0	NA	37.2	5.5	NA	60.0	1	3	15.0	0	-1.04	-1.95	-1.67	Asymptomatic	0	0	0	0	0	0	0	0	0	1	0	NA	0	0	0	1	NA	NA	NA	NA	NA	NA	NA	NA	NA	NA	NA	NA	NA	NA	NA
CTL010	Control	1	2016-08-27	0	0	NA	37.0	4.8	NA	58.5	1	2	12.5	0	-1.62	-1.51	-0.45	Asymptomatic	0	0	0	0	0	0	0	0	0	1	0	NA	0	0	0	1	NA	NA	NA	NA	NA	NA	NA	NA	NA	NA	NA	NA	NA	NA	NA
CTL014	Control	2	2016-08-27	1	0	NA	36.9	7.9	NA	70.0	1	9	12.5	0	-0.79	-1.32	-1.36	Asymptomatic	0	0	0	0	0	0	0	0	0	1	0	NA	0	0	0	1	NA	NA	NA	NA	NA	NA	NA	NA	NA	NA	NA	NA	NA	NA	NA
CTL016	Control	2	2016-08-27	1	0	NA	36.8	9	NA	73.0	1	9	15.5	0	-0.12	-0.13	-0.04	Asymptomatic	0	0	0	0	0	0	0	0	0	1	0	NA	0	0	0	1	NA	NA	NA	NA	NA	NA	NA	NA	NA	NA	NA	NA	NA	NA	NA
CTL018	Control	1	2016-09-01	1	0	NA	37.4	6.7	NA	63.0	1	5	14.0	0	-0.07	-0.98	-1.4	Asymptomatic	0	0	0	0	0	0	0	0	0	1	0	NA	0	0	0	1	NA	NA	NA	NA	NA	NA	NA	NA	NA	NA	NA	NA	NA	NA	NA
CTL020	Control	1	2016-09-01	0	0	NA	37.6	5.7	NA	59.0	1	2	12.5	0	0.24	0.83	0.89	Asymptomatic	0	0	0	0	0	0	0	0	0	1	0	NA	0	0	0	1	NA	NA	NA	NA	NA	NA	NA	NA	NA	NA	NA	NA	NA	NA	NA
CTL021	Control	1	2016-09-01	0	0	NA	36.9	6.3	NA	64.0	1	5	12.5	0	-0.93	-0.75	-0.04	Asymptomatic	0	0	0	0	0	0	0	0	0	1	0	NA	0	0	0	1	NA	NA	NA	NA	NA	NA	NA	NA	NA	NA	NA	NA	NA	NA	NA
CTL022	Control	1	2016-09-01	1	0	NA	37.1	8.2	NA	64.0	1	4	14.5	0	1.88	1.43	0.01	Asymptomatic	0	0	0	0	0	0	0	0	0	1	0	NA	0	0	0	1	NA	NA	NA	NA	NA	NA	NA	NA	NA	NA	NA	NA	NA	NA	NA
CTL024	Control	1	2016-09-01	0	0	NA	37.2	5.3	NA	56.0	1	2	13.0	0	0.95	0.15	-0.58	Asymptomatic	0	0	0	0	0	0	0	0	0	1	0	NA	0	0	0	1	NA	NA	NA	NA	NA	NA	NA	NA	NA	NA	NA	NA	NA	NA	NA
CTL026	Control	1	2016-08-29	0	1	2016-09-19	37.4	6.7	NA	67.0	1	6	13.0	0	-1.36	-1.09	-0.06	Asymptomatic	0	0	0	0	0	0	0	0	0	1	0	NA	0	0	0	1	NA	NA	NA	NA	NA	NA	NA	NA	NA	NA	NA	NA	NA	NA	NA
CTL028	Control	1	2016-08-29	1	0	NA	36.4	8.2	NA	68.0	1	6	14.5	0	0.35	-0.07	-0.47	Asymptomatic	0	0	0	0	0	0	0	0	0	1	0	NA	0	0	0	1	NA	NA	NA	NA	NA	NA	NA	NA	NA	NA	NA	NA	NA	NA	NA
CTL029	Control	1	2016-08-29	1	0	NA	37.2	7.5	NA	66.5	1	6	14.0	0	-0.19	-0.88	-1.16	Asymptomatic	0	0	0	0	0	0	0	0	0	1	0	NA	0	0	0	1	NA	NA	NA	NA	NA	NA	NA	NA	NA	NA	NA	NA	NA	NA	NA
CTL031	Control	3	2016-09-01	0	0	NA	36.9	9.2	NA	73.0	0	14	15.5	0	0.53	-0.18	-1.28	Asymptomatic	0	0	0	0	0	0	0	0	0	1	0	NA	0	0	0	1	NA	NA	NA	NA	NA	NA	NA	NA	NA	NA	NA	NA	NA	NA	NA
CTL036	Control	1	2016-09-01	1	0	NA	37.3	5.7	NA	58.0	1	3	13.5	0	0.6	-0.97	-1.71	Asymptomatic	0	0	0	0	0	0	0	0	0	1	0	NA	0	0	0	1	NA	NA	NA	NA	NA	NA	NA	NA	NA	NA	NA	NA	NA	NA	NA
CTL040	Control	1	2016-09-01	1	0	NA	37.3	5.9	NA	61.0	1	4	14.0	0	-0.73	-1.52	-1.43	Asymptomatic	0	0	0	0	0	0	0	0	0	1	0	NA	0	0	0	1	NA	NA	NA	NA	NA	NA	NA	NA	NA	NA	NA	NA	NA	NA	NA
CTL041	Control	1	2016-09-01	1	0	NA	37.5	6.3	NA	64.0	1	5	13.0	0	-1.35	-1.58	-0.92	Asymptomatic	0	0	0	0	0	0	0	0	0	1	0	NA	0	0	0	1	NA	NA	NA	NA	NA	NA	NA	NA	NA	NA	NA	NA	NA	NA	NA
CTL043	Control	4	2016-09-07	0	0	NA	36.8	14.5	NA	103.0	0	52	14.5	0	-1.18	-1.06	-0.46	Asymptomatic	0	0	0	0	0	0	0	0	0	1	0	NA	0	0	0	1	NA	NA	NA	NA	NA	NA	NA	NA	NA	NA	NA	NA	NA	NA	NA
CTL046	Control	4	2016-09-01	1	0	NA	37.1	12.5	NA	91.6	0	30	15.0	0	-0.74	-0.53	-0.11	Asymptomatic	0	0	0	0	0	0	0	0	0	1	0	NA	0	0	0	1	NA	NA	NA	NA	NA	NA	NA	NA	NA	NA	NA	NA	NA	NA	NA
CTL048	Control	1	2016-09-01	1	0	NA	37.0	6.0	NA	58.0	1	2	13.0	0	1.19	0.56	-0.27	Asymptomatic	0	0	0	0	0	0	0	0	0	1	0	NA	0	0	0	1	NA	NA	NA	NA	NA	NA	NA	NA	NA	NA	NA	NA	NA	NA	NA
CTL051	Control	1	2016-09-01	0	0	NA	37.5	7.0	NA	65.5	1	6	13.0	0	-0.3	-0.36	-0.13	Asymptomatic	0	0	0	0	0	0	0	0	0	1	0	NA	0	0	0	1	NA	NA	NA	NA	NA	NA	NA	NA	NA	NA	NA	NA	NA	NA	NA
CTL054	Control	1	2016-09-01	1	0	NA	37.4	7.0	NA	68.0	1	6	13.5	0	-1.61	-1.15	0.14	Asymptomatic	0	0	0	0	0	0	0	0	0	1	0	NA	0	0	0	1	NA	NA	NA	NA	NA	NA	NA	NA	NA	NA	NA	NA	NA	NA	NA
CTL057	Control	3	2016-09-01	1	0	NA	37.7	8.0	NA	71.0	0	14	12.5	0	-0.96	-2.12	-2.87	Asymptomatic	0	0	0	1	1	2	0	0	0	0	0	stunting /underweight	1	0	0	1	NA	NA	NA	NA	NA	NA	NA	NA	NA	NA	NA	NA	NA	NA	NA
CTL058	Control	4	2016-09-01	0	0	NA	36.7	11.4	NA	94.0	0	48	13.7	0	(-)2.07	(-)2.62	(-)2.03	Asymptomatic	0	0	1	1	1	3	0	1	0	0	0	Insufficient clinical data	0	0	1	NA	NA	NA	NA	NA	NA	NA	NA	NA	NA	NA	NA	NA	NA	NA	NA
CTL060	Control	3	2016-09-05	0	0	NA	36.4	10.0	NA	80.0	0	19	14.5	0	-0.26	-0.37	-0.38	Asymptomatic	0	0	0	0	0	0	0	0	0	1	0	NA	0	0	0	1	NA	NA	NA	NA	NA	NA	NA	NA	NA	NA	NA	NA	NA	NA	NA
CTL062	Control	4	2016-09-05	1	0	NA	37.6	15.9	NA	104.0	0	56	15.0	0	-0.47	-0.81	-0.86	Asymptomatic	0	0	0	0	0	0	0	0	0	1	0	NA	0	0	0	1	NA	NA	NA	NA	NA	NA	NA	NA	NA	NA	NA	NA	NA	NA	NA
CTL064	Control	2	2016-09-02	1	0	NA	37.5	7.5	NA	70.0	1	9	13.0	0	-1.44	-1.58	-0.92	Asymptomatic	0	0	0	0	0	0	0	0	0	1	0	NA	0	0	0	1	NA	NA	NA	NA	NA	NA	NA	NA	NA	NA	NA	NA	NA	NA	NA
CTL065	Control	2	2016-09-05	0	0	NA	36.5	9.0	NA	71.0	0	12	13.7	0	0.79	0.02	-1.24	Asymptomatic	0	0	0	0	0	0	0	0	0	1	0	NA	0	0	0	1	NA	NA	NA	NA	NA	NA	NA	NA	NA	NA	NA	NA	NA	NA	NA
CTL066	Control	4	2016-09-05	0	0	NA	39.1	16.9	NA	109.5	0	52	15.0	0	-0.92	0.03	0.97	Asymptomatic	0	0	0	0	0	0	0	0	0	1	0	NA	0	0	0	1	NA	NA	NA	NA	NA	NA	NA	NA	NA	NA	NA	NA	NA	NA	NA
CTL067	Control	4	2016-09-01	0	0	NA	37.7	15.7	NA	105.5	0	59	15.0	0	-0.84	-0.97	-0.72	Asymptomatic	0	0	0	0	0	0	0	0	0	1	0	NA	0	0	0	2	NA	NA	NA	NA	NA	NA	NA	NA	NA	NA	NA	NA	NA	NA	NA
CTL068	Control	1	2016-09-05	1	0	NA	37.7	7.0	NA	63.0	1	3	13.0	0	0.39	0.66	0.57	Asymptomatic	0	0	0	0	0	0	0	0	0	1	0	NA	0	0	0	1	NA	NA	NA	NA	NA	NA	NA	NA	NA	NA	NA	NA	NA	NA	NA
CTL076	Control	4	2016-09-05	0	1	2016-09-27	36.8	18.7	NA	109.7	0	50	16.4	0	0.12	0.89	1.3	Asymptomatic	0	0	0	0	0	0	0	0	0	1	0	NA	0	0	0	1	NA	NA	NA	NA	NA	NA	NA	NA	NA	NA	NA	NA	NA	NA	NA
CTL077	Control	4	2016-09-05	1	1	2016-09-27	37.0	15.5	NA	97.5	0	40	16.0	0	0.66	0.24	-0.32	Asymptomatic	0	0	0	0	0	0	0	0	0	1	0	NA	0	0	0	1	NA	NA	NA	NA	NA	NA	NA	NA	NA	NA	NA	NA	NA	NA	NA
CTL079	Control	1	2016-09-06	0	0	NA	37.4	6.9	NA	66.0	1	6	14.0	0	-0.64	-0.55	-0.03	Asymptomatic	0	0	0	0	0	0	0	0	0	1	0	NA	0	0	0	1	NA	NA	NA	NA	NA	NA	NA	NA	NA	NA	NA	NA	NA	NA	NA
CTL081	Control	3	2016-09-05	1	0	NA	37.2	9.6	NA	82.0	0	21	13.2	0	-1.66	-1.66	-0.89	Asymptomatic	0	0	0	0	0	0	0	0	0	1	0	NA	0	0	0	1	NA	NA	NA	NA	NA	NA	NA	NA	NA	NA	NA	NA	NA	NA	NA
CTL089	Control	4	2016-09-05	1	0	NA	37.3	11.0	NA	82.1	0	26	13.5	0	0.03	-1.17	-2.18	Asymptomatic	0	0	0	0	1	1	0	0	0	0	0	stunting	1	0	0	1	NA	NA	NA	NA	NA	NA	NA	NA	NA	NA	NA	NA	NA	NA	NA
CTL090	Control	2	2016-09-05	1	0	NA	36.9	8.9	NA	72.5	1	12	14.0	0	-0.11	-0.77	-1.44	Asymptomatic	0	0	0	0	0	0	0	0	0	1	0	NA	0	0	0	1	NA	NA	NA	NA	NA	NA	NA	NA	NA	NA	NA	NA	NA	NA	NA
CTL091	Control	3	2016-09-05	1	0	NA	37.2	10.0	NA	83.0	0	16	13.2	0	-1.22	-0.5	0.99	Asymptomatic	0	0	0	0	0	0	0	0	0	1	0	NA	0	0	0	1	NA	NA	NA	NA	NA	NA	NA	NA	NA	NA	NA	NA	NA	NA	NA
CTL095	Control	4	2016-09-05	0	0	NA	37.4	11.2	NA	85.0	0	26	14.5	0	-0.19	-0.51	-0.78	Asymptomatic	0	0	0	0	0	0	0	0	0	1	0	NA	0	0	0	1	NA	NA	NA	NA	NA	NA	NA	NA	NA	NA	NA	NA	NA	NA	NA
CTL101	Control	4	2016-09-05	1	0	NA	37.5	12.7	NA	96.0	0	44	14.5	0	-1.5	-1.71	-1.26	Asymptomatic	0	0	0	0	0	0	0	0	0	1	0	NA	0	0	0	1	NA	NA	NA	NA	NA	NA	NA	NA	NA	NA	NA	NA	NA	NA	NA
CTL102	Control	2	2016-09-07	1	0	NA	37.4	8.5	NA	72.5	1	12	16.0	0	-0.67	-1.2	-1.47	Asymptomatic	0	0	0	0	0	0	0	0	0	1	0	NA	0	0	0	1	NA	NA	NA	NA	NA	NA	NA	NA	NA	NA	NA	NA	NA	NA	NA
CTL103	Control	1	2016-09-07	1	1	2016-09-30	37.0	7.0	NA	62.0	1	3	15.0	0	0.84	0.61	-0.01	Asymptomatic	0	0	0	0	0	0	0	0	0	1	0	NA	0	0	0	1	NA	NA	NA	NA	NA	NA	NA	NA	NA	NA	NA	NA	NA	NA	NA
CTL106	Control	1	2016-09-05	1	1	2016-09-30	37.2	5.0	NA	57.0	1	1	13.0	0	-0.29	0.54	0.85	Asymptomatic	0	0	0	0	0	0	0	0	0	1	0	NA	0	0	0	1	NA	NA	NA	NA	NA	NA	NA	NA	NA	NA	NA	NA	NA	NA	NA
CTL108	Control	2	2016-09-07	0	1	2016-09-20	37.0	7.4	NA	71.3	1	12	14.1	0	-1.39	-1.63	-1.27	Asymptomatic	0	0	0	0	0	0	0	0	0	1	0	NA	0	0	0	1	NA	NA	NA	NA	NA	NA	NA	NA	NA	NA	NA	NA	NA	NA	NA
CTL110	Control	4	2016-09-07	1	1	2016-09-23	37.2	16.0	NA	92.0	0	34	14.5	0	2.18	1.08	-0.8	Asymptomatic	0	0	0	0	0	0	0	0	0	1	0	NA	0	0	0	1	NA	NA	NA	NA	NA	NA	NA	NA	NA	NA	NA	NA	NA	NA	NA
CTL111	Control	4	2016-09-07	0	0	NA	36.5	12.8	NA	93.0	0	45	15.7	0	-0.51	-1.48	-1.92	Asymptomatic	0	0	0	0	0	0	0	0	0	1	0	NA	0	0	0	1	NA	NA	NA	NA	NA	NA	NA	NA	NA	NA	NA	NA	NA	NA	NA
CTL112	Control	4	2016-09-07	1	0	NA	36.7	14.0	NA	98.5	0	48	15.0	0	-0.81	-1.24	-1.18	Asymptomatic	0	0	0	0	0	0	0	0	0	1	0	NA	0	0	0	1	NA	NA	NA	NA	NA	NA	NA	NA	NA	NA	NA	NA	NA	NA	NA
CTL116	Control	3	2016-09-09	1	1	2016-10-03	36.6	10.0	NA	85.5	0	23	14.5	0	-2.09	-1.61	-0.33	Asymptomatic	0	0	1	0	0	1	0	0	0	0	1	wasting	1	0	0	1	NA	NA	NA	NA	NA	NA	NA	NA	NA	NA	NA	NA	NA	NA	NA
CTL117	Control	4	2016-09-09	0	0	NA	37.0	16.5	NA	113.0	0	56	16.5	0	-1.99	-0.43	1.21	Asymptomatic	0	0	0	0	0	0	0	0	0	1	0	NA	0	0	0	1	NA	NA	NA	NA	NA	NA	NA	NA	NA	NA	NA	NA	NA	NA	NA
CTL118	Control	4	2016-09-09	1	1	2016-09-21	36.9	17	NA	106.0	0	48	16.2	0	-0.11	0.28	0.6	Asymptomatic	0	0	0	0	0	0	0	0	0	1	0	NA	0	0	0	1	NA	NA	NA	NA	NA	NA	NA	NA	NA	NA	NA	NA	NA	NA	NA
CTL119	Control	3	2016-09-09	1	0	NA	37.4	9.8	NA	78.0	0	17	16.7	0	-0.34	-0.87	-1.34	Asymptomatic	0	0	0	0	0	0	0	0	0	1	0	NA	0	0	0	1	NA	NA	NA	NA	NA	NA	NA	NA	NA	NA	NA	NA	NA	NA	NA
CTL120	Control	4	2016-09-09	1	0	NA	37.2	18.8	NA	113.0	0	58	16.6	0	-0.48	0.3	0.87	Asymptomatic	0	0	0	0	0	0	0	0	0	1	0	NA	0	0	0	1	NA	NA	NA	NA	NA	NA	NA	NA	NA	NA	NA	NA	NA	NA	NA
CTL122	Control	4	2016-09-19	1	0	NA	37.0	10.5	NA	85.8	0	32	14.0	0	-1.54	-2.28	-2.26	Asymptomatic	0	0	0	1	1	2	0	0	0	0	0	stunting /underweight	1	0	0	1	NA	NA	NA	NA	NA	NA	NA	NA	NA	NA	NA	NA	NA	NA	NA
CTL123	Control	4	2016-09-19	1	0	NA	36.5	16.4	NA	103.0	0	56	16.0	0	0.12	-0.61	-1.13	Asymptomatic	0	0	0	0	0	0	0	0	0	1	0	NA	0	0	0	1	NA	NA	NA	NA	NA	NA	NA	NA	NA	NA	NA	NA	NA	NA	NA
CTL124	Control	4	2016-09-19	1	0	NA	37.3	14.8	NA	102.0	0	50	14.0	0	-0.9	-0.98	-0.65	Asymptomatic	0	0	0	0	0	0	0	0	0	1	0	NA	0	0	0	1	NA	NA	NA	NA	NA	NA	NA	NA	NA	NA	NA	NA	NA	NA	NA
CTL125	Control	3	2016-09-19	0	0	NA	36.4	10.0	NA	78.0	0	22	14.5	0	0.19	-0.92	-2.05	Asymptomatic	0	0	0	0	1	1	0	0	0	0	0	Stunting	1	0	0	1	NA	NA	NA	NA	NA	NA	NA	NA	NA	NA	NA	NA	NA	NA	NA
CTL126	Control	4	2016-09-16	1	0	NA	36.7	14.2	NA	99.0	0	56	15.0	0	-0.74	-1.71	-2.01	Asymptomatic	0	0	0	0	1	1	0	0	0	0	0	Stunting	1	0	0	1	NA	NA	NA	NA	NA	NA	NA	NA	NA	NA	NA	NA	NA	NA	NA
CTL128	Control	1	2016-09-19	1	0	NA	37.3	7.2	NA	65.0	1	6	14.0	0	-0.11	-1.15	-1.68	Asymptomatic	0	0	0	0	0	0	0	0	0	1	0	NA	0	0	0	1	NA	NA	NA	NA	NA	NA	NA	NA	NA	NA	NA	NA	NA	NA	NA
CTL129	Control	4	2016-09-20	0	0	NA	36.6	12.1	NA	92.0	0	42	14.5	0	-0.94	-1.71	-1.83	Asymptomatic	0	0	0	0	0	0	0	0	0	1	0	NA	0	0	0	1	NA	NA	NA	NA	NA	NA	NA	NA	NA	NA	NA	NA	NA	NA	NA
CTL130	Control	4	2016-09-19	0	1	NA	36.7	16.6	NA	97.0	0	48	16.3	0	1.53	0.18	-1.4	Asymptomatic	0	0	0	0	0	0	0	0	0	1	0	NA	0	0	0	1	NA	NA	NA	NA	NA	NA	NA	NA	NA	NA	NA	NA	NA	NA	NA
CTL131	Control	1	2016-09-19	0	0	NA	37.4	6.0	NA	59.0	1	2	12.5	0	0.72	0.51	0.07	Asymptomatic	0	0	0	0	0	0	0	1	0	0	0	Insufficient clinical data	0	0	1	NA	NA	NA	NA	NA	NA	NA	NA	NA	NA	NA	NA	NA	NA	NA	NA
CTL134	Control	2	2016-09-22	0	0	NA	37.9	7.7	NA	67.0	1	9	15.0	0	0.25	-0.73	-1.68	Asymptomatic	0	0	0	0	0	0	0	0	0	1	0	NA	0	0	0	1	NA	NA	NA	NA	NA	NA	NA	NA	NA	NA	NA	NA	NA	NA	NA
CTL135	Control	3	2016-09-22	0	0	NA	37.4	7.9	NA	73.5	0	14	12.7	0	-1.3	-1.58	-1.37	Asymptomatic	0	0	0	0	0	0	0	0	0	1	0	NA	0	0	0	1	NA	NA	NA	NA	NA	NA	NA	NA	NA	NA	NA	NA	NA	NA	NA
CTL137	Control	4	2016-09-23	1	0	NA	37.4	17.4	NA	102.5	0	48	17.0	0	0.93	0.43	-0.29	Asymptomatic	0	0	0	0	0	0	0	0	0	1	0	NA	0	0	0	1	NA	NA	NA	NA	NA	NA	NA	NA	NA	NA	NA	NA	NA	NA	NA
CTL140	Control	4	2016-09-24	0	0	NA	37.0	13.1	NA	98.5	0	45	14.0	0	-1.39	-1.34	-0.69	Asymptomatic	0	0	0	0	0	0	0	0	0	1	0	NA	0	0	0	1	NA	NA	NA	NA	NA	NA	NA	NA	NA	NA	NA	NA	NA	NA	NA
CTL141	Control	3	2016-09-26	1	0	NA	37.3	9.6	NA	76.0	0	15	15.0	0	-0.13	-0.81	-1.58	Asymptomatic	0	0	0	0	0	0	0	0	0	1	0	NA	0	0	0	1	NA	NA	NA	NA	NA	NA	NA	NA	NA	NA	NA	NA	NA	NA	NA
CTL142	Control	3	2016-09-27	0	0	NA	37.0	10.0	NA	77.5	0	21	15.0	0	0.29	(-)0.78	(-)1.98	Asymptomatic	0	0	0	0	0	0	0	1	0	0	0	Insufficient clinical data	0	0	1	1	NA	NA	NA	NA	NA	NA	NA	NA	NA	NA	NA	NA	NA	NA	NA
CTL143	Control	2	2016-09-28	0	0	NA	37.1	8.9	NA	70.0	1	11	15.0	0	0.94	0.11	(-)1.23	Asymptomatic	0	0	0	0	0	0	0	1	0	0	0	Insufficient clinical data	0	0	1	1	NA	NA	NA	NA	NA	NA	NA	NA	NA	NA	NA	NA	NA	NA	NA
CTL144	Control	2	2016-09-30	1	0	NA	36.6	8.8	NA	71.0	1	9	14.0	0	0.21	-0.37	-0.99	Asymptomatic	0	0	0	0	0	0	0	0	0	1	0	NA	0	0	0	1	NA	NA	NA	NA	NA	NA	NA	NA	NA	NA	NA	NA	NA	NA	NA
CTL145	Control	3	2016-09-28	0	0	NA	37.3	9.7	NA	78.0	0	18	15.0	0	-0.15	-0.44	-0.69	Asymptomatic	0	0	0	0	0	0	0	0	0	1	0	NA	0	0	0	1	NA	NA	NA	NA	NA	NA	NA	NA	NA	NA	NA	NA	NA	NA	NA
CTL146	Control	3	2016-09-27	1	0	NA	36.3	9.0	NA	82.0	0	23	14.0	0	-2.49	-2.63	-1.67	Asymptomatic	0	0	1	1	0	2	0	0	0	0	1	MAM	1	0	0	1	NA	NA	NA	NA	NA	NA	NA	NA	NA	NA	NA	NA	NA	NA	NA
CTL147	Control	3	2016-09-30	1	0	NA	36.9	9.8	NA	80.0	0	21	14.0	0	-0.93	-1.6	-1.82	Asymptomatic	0	0	0	0	0	0	0	0	0	1	0	NA	0	0	0	1	NA	NA	NA	NA	NA	NA	NA	NA	NA	NA	NA	NA	NA	NA	NA
CTL148	Control	3	2016-09-30	0	1	2016-10-18	36.0	10.0	NA	81.0	0	24	16.0	0	-0.5	-1.28	-1.7	Asymptomatic	0	0	0	0	0	0	0	0	0	1	0	NA	0	0	0	1	NA	NA	NA	NA	NA	NA	NA	NA	NA	NA	NA	NA	NA	NA	NA
CTL149	Control	2	2016-09-30	1	0	NA	36.6	8.5	NA	71.0	0	9	15.0	0	-0.21	-0.52	-0.64	Asymptomatic	0	0	0	0	0	0	0	0	1	0	0	Unavailable sample	0	0	0	0	NA	NA	NA	NA	NA	NA	NA	NA	NA	NA	NA	NA	NA	NA	NA
CTL150	Control	3	2016-09-30	0	0	NA	37.0	10.0	NA	80.0	0	18	16.0	0	-0.26	-0.19	0	Asymptomatic	0	0	0	0	0	0	0	0	0	1	0	NA	0	0	0	1	NA	NA	NA	NA	NA	NA	NA	NA	NA	NA	NA	NA	NA	NA	NA
CTL151	Control	3	2016-10-03	1	0	NA	36.2	10.7	NA	81.0	0	13	17.0	0	0.07	0.72	1.64	Asymptomatic	0	0	0	0	0	0	0	0	0	1	0	NA	0	0	0	1	NA	NA	NA	NA	NA	NA	NA	NA	NA	NA	NA	NA	NA	NA	NA
CTL152	Control	2	2016-10-03	0	0	NA	36.7	7.0	NA	73.0	1	12	13.0	0	-2.6	-2.26	-0.83	Asymptomatic	0	0	1	1	0	2	0	0	0	0	1	MAM	1	0	0	1	NA	NA	NA	NA	NA	NA	NA	NA	NA	NA	NA	NA	NA	NA	NA
CTL153	Control	3	2016-10-03	0	0	NA	37.1	10.5	NA	82.0	0	18	17.0	0	-0.18	0.19	0.69	Asymptomatic	0	0	0	0	0	0	0	0	0	1	0	NA	0	0	0	1	NA	NA	NA	NA	NA	NA	NA	NA	NA	NA	NA	NA	NA	NA	NA
CTL154	Control	3	2016-10-03	1	0	NA	36.9	13.1	NA	90.0	0	22	15.0	0	0.2	0.95	1.56	Asymptomatic	0	0	0	0	0	0	0	0	0	1	0	NA	0	0	0	1	NA	NA	NA	NA	NA	NA	NA	NA	NA	NA	NA	NA	NA	NA	NA
CTL155	Control	3	2016-09-30	1	0	NA	37.3	10.0	NA	81.0	0	20	14.0	0	-0.91	-1.27	-1.18	Asymptomatic	0	0	0	0	0	0	0	0	0	1	0	NA	0	0	0	1	NA	NA	NA	NA	NA	NA	NA	NA	NA	NA	NA	NA	NA	NA	NA
CTL156	Control	2	2016-10-03	1	0	NA	36.8	9.8	NA	76.2	0	11	15.0	0	0.07	0.35	0.67	Asymptomatic	0	0	0	0	0	0	0	0	0	1	0	NA	0	0	0	1	NA	NA	NA	NA	NA	NA	NA	NA	NA	NA	NA	NA	NA	NA	NA
CTL157	Control	3	2016-10-03	1	0	NA	37.6	10.0	NA	83.0	0	22	13.5	0	-1.4	-1.44	-0.82	Asymptomatic	0	0	0	0	0	0	0	0	0	1	0	NA	0	0	0	1	NA	NA	NA	NA	NA	NA	NA	NA	NA	NA	NA	NA	NA	NA	NA
CTL158	Control	3	2016-10-09	0	0	NA	37.1	9.2	NA	76.0	0	19	13.5	0	-0.31	-1.1	-1.79	Asymptomatic	0	0	0	0	0	0	0	0	0	1	0	NA	0	0	0	1	NA	NA	NA	NA	NA	NA	NA	NA	NA	NA	NA	NA	NA	NA	NA
CTL159	Control	3	2016-10-09	0	0	NA	37.4	9.4	NA	78.8	0	18	12.8	0	-0.69	-0.75	-0.53	Asymptomatic	0	0	0	0	0	0	0	0	1	0	0	Unavailable sample	0	0	0	0	NA	NA	NA	NA	NA	NA	NA	NA	NA	NA	NA	NA	NA	NA	NA
CTL160	Control	3	2016-10-09	1	0	NA	36.8	9.3	NA	77.0	0	15	14.0	0	-0.76	-0.99	-0.97	Asymptomatic	0	0	0	0	0	0	0	0	0	1	0	NA	0	0	0	1	NA	NA	NA	NA	NA	NA	NA	NA	NA	NA	NA	NA	NA	NA	NA
CTL161	Control	3	2016-10-09	0	0	NA	37.0	9.2	NA	76.0	0	17	13.5	0	-0.16	-0.76	-1.4	Asymptomatic	0	0	0	0	0	0	0	0	0	1	0	NA	0	0	0	1	NA	NA	NA	NA	NA	NA	NA	NA	NA	NA	NA	NA	NA	NA	NA
CTL162	Control	3	2016-10-09	0	0	NA	36.9	9.0	NA	73.5	0	16	14.0	0	0.17	-0.88	-2.15	Asymptomatic	0	0	0	0	1	1	0	0	1	0	0	Unavailable sample	0	0	0	0	NA	NA	NA	NA	NA	NA	NA	NA	NA	NA	NA	NA	NA	NA	NA
CTL163	Control	3	2016-10-07	1	0	NA	37.0	9.8	NA	73.0	1	15	15.5	0	0.9	-0.51	-2.52	Asymptomatic	0	0	0	0	1	1	0	0	0	0	0	Stunting	1	0	0	1	NA	NA	NA	NA	NA	NA	NA	NA	NA	NA	NA	NA	NA	NA	NA
CTL164	Control	3	2016-10-09	0	0	NA	36.6	12.0	NA	82.6	0	21	13.5	0	1.15	0.77	-0.18	Asymptomatic	0	0	0	0	0	0	0	0	0	1	0	NA	0	0	0	1	NA	NA	NA	NA	NA	NA	NA	NA	NA	NA	NA	NA	NA	NA	NA
CTL165	Control	2	2016-10-09	0	0	NA	36.4	8.8	NA	72.0	1	8	14.4	0	0.29	0.56	0.79	Asymptomatic	0	0	0	0	0	0	0	0	1	0	0	Unavailable sample	0	0	0	0	NA	NA	NA	NA	NA	NA	NA	NA	NA	NA	NA	NA	NA	NA	NA
CTL166	Control	2	2016-10-09	1	0	NA	37.4	8.2	NA	73.0	1	10	13.6	0	-1.26	-1.09	-0.28	Asymptomatic	0	0	0	0	0	0	0	0	0	1	0	NA	0	0	0	1	NA	NA	NA	NA	NA	NA	NA	NA	NA	NA	NA	NA	NA	NA	NA
CTL167	Control	2	2016-10-09	0	0	NA	37.0	9.2	NA	70.0	1	10	13.4	0	1.29	0.6	-0.75	Asymptomatic	0	0	0	0	0	0	0	0	0	1	0	NA	0	0	0	1	NA	NA	NA	NA	NA	NA	NA	NA	NA	NA	NA	NA	NA	NA	NA
CTL168	Control	3	2016-10-07	0	0	NA	36.1	8.4	NA	72.2	0	17	12.5	0	-0.27	-1.51	-2.7	Asymptomatic	0	0	0	0	1	1	0	0	0	0	0	Other type of malnutrition	1	0	0	1	NA	NA	NA	NA	NA	NA	NA	NA	NA	NA	NA	NA	NA	NA	NA
CTL169	Control	2	2016-10-09	0	0	NA	37.0	8	NA	65.8	1	9	14.0	0	1.04	-0.3	-1.94	Asymptomatic	0	0	0	0	0	0	0	0	0	1	0	NA	0	0	0	1	NA	NA	NA	NA	NA	NA	NA	NA	NA	NA	NA	NA	NA	NA	NA
CTL170	Control	3	2016-10-09	0	0	NA	37.1	11.0	NA	80.0	0	21	14.1	0	0.8	0.07	-1.04	Asymptomatic	0	0	0	0	0	0	0	0	0	1	0	NA	0	0	0	1	NA	NA	NA	NA	NA	NA	NA	NA	NA	NA	NA	NA	NA	NA	NA
CTL171	Control	3	2016-10-07	1	0	NA	36.2	10.2	NA	78.4	0	22	13.0	0	-0.1	-1.28	-2.42	Asymptomatic	0	0	0	0	1	1	0	0	0	0	0	Stunting	1	0	0	1	NA	NA	NA	NA	NA	NA	NA	NA	NA	NA	NA	NA	NA	NA	NA
CTL172	Control	2	2016-10-07	1	0	NA	37.1	8.0	NA	67.5	1	9	12.7	0	0.23	-1.03	-2.1	Asymptomatic	0	0	0	0	1	1	0	0	0	0	0	Stunting	1	0	0	1	NA	NA	NA	NA	NA	NA	NA	NA	NA	NA	NA	NA	NA	NA	NA
CTL173	Control	3	2016-10-11	0	0	NA	36.8	8.2	NA	70.5	0	18	13.5	0	-0.28	-1.92	-3.38	Asymptomatic	0	0	0	1	2	3	0	0	0	0	0	Other type of malnutrition	1	0	0	1	NA	NA	NA	NA	NA	NA	NA	NA	NA	NA	NA	NA	NA	NA	NA
CTL174	Control	3	2016-10-11	1	0	NA	37.0	10.0	NA	77.0	1	14	15.0	0	0.13	-0.12	-0.49	Asymptomatic	0	0	0	0	0	0	0	0	1	0	0	Unavailable sample	0	0	0	0	NA	NA	NA	NA	NA	NA	NA	NA	NA	NA	NA	NA	NA	NA	NA
CTL175	Control	3	2016-10-09	1	0	NA	37.1	9.2	NA	72.0	1	16	14.7	0	0.44	-1.27	-3.28	Asymptomatic	0	0	0	1	2	3	0	0	0	0	0	Other type of malnutrition	1	0	0	1	NA	NA	NA	NA	NA	NA	NA	NA	NA	NA	NA	NA	NA	NA	NA
CTL176	Control	2	2016-10-11	0	0	NA	37.8	6.9	NA	70.0	1	10	13.0	0	-1.91	-1.8	-0.78	Asymptomatic	0	0	0	0	0	0	0	0	0	1	0	Underweight	0	0	0	1	NA	NA	NA	NA	NA	NA	NA	NA	NA	NA	NA	NA	NA	NA	NA
CTL177	Control	3	2016-10-09	1	0	NA	37.4	10.2	NA	80.0	1	16	14.8	0	-0.29	-0.33	-0.2	Asymptomatic	0	0	0	0	0	0	0	0	0	1	0	NA	0	0	0	1	NA	NA	NA	NA	NA	NA	NA	NA	NA	NA	NA	NA	NA	NA	NA
CTL178	Control	2	2016-10-11	1	0	NA	36.1	7.9	NA	67.0	1	7	14.0	0	0.25	-0.58	-1.23	Asymptomatic	0	0	0	0	0	0	0	0	0	1	0	Stunting	0	0	0	1	NA	NA	NA	NA	NA	NA	NA	NA	NA	NA	NA	NA	NA	NA	NA
CTL179	Control	2	2016-10-12	1	0	NA	36.4	6.5	NA	67.5	1	12	11.7	0	-2.38	-3.6	-3.63	Asymptomatic	0	1	1	2	2	6	0	0	0	0	1	MAM	1	0	0	1	NA	NA	NA	NA	NA	NA	NA	NA	NA	NA	NA	NA	NA	NA	NA
CTL180	Control	3	2016-10-12	0	0	NA	36.4	10	NA	78.0	0	14	16.0	0	0.34	0.44	0.43	Asymptomatic	0	0	0	0	0	0	0	0	0	1	0	NA	0	0	0	1	NA	NA	NA	NA	NA	NA	NA	NA	NA	NA	NA	NA	NA	NA	NA
CTL182	Control	2	2016-10-10	0	0	NA	36.8	6.4	NA	67.5	1	8	12.0	0	-2.01	-1.89	-0.69	Asymptomatic	0	1	1	0	0	2	0	0	0	0	1	MAM	1	0	0	1	NA	NA	NA	NA	NA	NA	NA	NA	NA	NA	NA	NA	NA	NA	NA
CTL181	Control	2	2016-10-12	1	0	NA	36.6	6.7	NA	69.0	1	7	12.3	0	-2.54	-2.28	-0.71	Asymptomatic	0	1	1	1	0	3	0	0	0	0	1	MAM	1	0	0	1	NA	NA	NA	NA	NA	NA	NA	NA	NA	NA	NA	NA	NA	NA	NA
CTL183	Control	2	2016-10-12	1	0	NA	36.8	9.6	NA	75.0	1	7	14.0	0	0.53	1.54	2.65	Asymptomatic	0	0	0	0	0	0	0	0	1	0	0	Unavailable sample	0	0	0	0	NA	NA	NA	NA	NA	NA	NA	NA	NA	NA	NA	NA	NA	NA	NA
CTL184	Control	2	2016-10-12	0	0	NA	37.4	8.8	NA	75.0	1	9	14.0	0	-0.44	0.31	1.43	Asymptomatic	0	0	0	0	0	0	0	0	1	0	0	Unavailable sample	0	0	0	0	NA	NA	NA	NA	NA	NA	NA	NA	NA	NA	NA	NA	NA	NA	NA
CTL185	Control	2	2016-10-12	0	0	NA	36.7	7.7	NA	70.0	0	12	13.0	0	-0.65	-1.32	-1.73	Asymptomatic	0	0	0	0	0	0	0	0	0	1	0	NA	0	0	0	1	NA	NA	NA	NA	NA	NA	NA	NA	NA	NA	NA	NA	NA	NA	NA
CTL186	Control	2	2016-10-12	0	0	NA	36.9	7.4	NA	70.0	1	12	13.0	0	-1.1	-1.66	-1.73	Asymptomatic	0	0	0	0	0	0	0	0	0	1	0	NA	0	0	0	1	NA	NA	NA	NA	NA	NA	NA	NA	NA	NA	NA	NA	NA	NA	NA
CTL187	Control	2	2016-10-12	1	0	NA	36.4	7.4	NA	72.5	1	9	14.0	0	-2.42	-1.77	0.04	Asymptomatic	0	0	1	0	0	1	0	0	0	0	1	MAM	1	0	0	0	NA	NA	NA	NA	NA	NA	NA	NA	NA	NA	NA	NA	NA	NA	NA
CTL188	Control	2	2016-10-12	1	0	NA	35.9	9.2	NA	75.0	1	7	14.0	0	-0.39	0.81	2.41	Asymptomatic	0	0	0	0	0	0	0	0	0	1	0	NA	0	0	0	1	NA	NA	NA	NA	NA	NA	NA	NA	NA	NA	NA	NA	NA	NA	NA
CTL189	Control	3	2016-10-12	1	0	NA	36.6	9.1	NA	78.0	0	15	13.5	0	-1.26	-1.21	-0.62	Asymptomatic	0	0	0	0	0	0	0	0	0	1	0	NA	0	0	0	1	NA	NA	NA	NA	NA	NA	NA	NA	NA	NA	NA	NA	NA	NA	NA
CTL190	Control	2	2016-10-12	0	0	NA	36.0	8.9	NA	69.0	1	11	12.5	0	1.21	0.09	-1.67	Asymptomatic	0	0	0	0	0	0	0	0	0	1	0	NA	0	0	0	1	NA	NA	NA	NA	NA	NA	NA	NA	NA	NA	NA	NA	NA	NA	NA
CTL191	Control	3	2016-10-12	1	0	NA	37.0	8.9	NA	75.0	0	21	13.0	0	-0.98	-2.45	-3.52	Asymptomatic	0	0	0	1	2	3	0	1	0	0	0	Insufficient clinical data	0	0	1	0	NA	NA	NA	NA	NA	NA	NA	NA	NA	NA	NA	NA	NA	NA	NA
CTL192	Control	3	2016-10-18	1	0	NA	37.1	8.3	NA	80.0	0	21	13.0	0	-3.05	-3.01	-1.7	Asymptomatic	1	0	2	2	0	5	0	0	0	0	1	MAM	1	0	0	1	NA	NA	NA	NA	NA	NA	NA	NA	NA	NA	NA	NA	NA	NA	NA
CTL193	Control	3	2016-10-18	1	0	NA	36.2	10.0	NA	78.0	0	17	15.2	0	-0.25	-0.8	-1.31	Asymptomatic	0	0	0	0	0	0	0	0	1	0	0	Unavailable sample	0	0	0	0	NA	NA	NA	NA	NA	NA	NA	NA	NA	NA	NA	NA	NA	NA	NA
CTL194	Control	2	2016-10-17	0	0	NA	36.3	6.1	NA	62.5	1	8	12.7	0	-0.69	-2.37	-2.91	Asymptomatic	0	0	0	1	1	2	0	0	0	0	1	MAM	1	0	0	1	NA	NA	NA	NA	NA	NA	NA	NA	NA	NA	NA	NA	NA	NA	NA
CTL195	Control	2	2016-10-17	1	0	NA	36.0	6.2	NA	70.5	1	8	13.0	0	-4	-3.12	-0.36	Asymptomatic	1	0	2	2	0	5	0	0	0	0	0	MAS	1	0	0	1	NA	NA	NA	NA	NA	NA	NA	NA	NA	NA	NA	NA	NA	NA	NA
CTL196	Control	3	2016-10-17	1	0	NA	37.0	12.4	NA	86.5	0	20	18.0	0	0.36	0.64	0.73	Asymptomatic	0	0	0	0	0	0	0	0	1	0	0	Unavailable sample	0	0	0	0	NA	NA	NA	NA	NA	NA	NA	NA	NA	NA	NA	NA	NA	NA	NA
CTL197	Control	2	2016-10-17	0	0	NA	37.1	6.9	NA	68.5	1	9	13.0	0	-1.46	-1.6	-0.96	Asymptomatic	0	0	0	0	0	0	0	0	0	1	0	NA	0	0	0	1	NA	NA	NA	NA	NA	NA	NA	NA	NA	NA	NA	NA	NA	NA	NA
CTL198	Control	2	2016-10-17	1	0	NA	36.4	9.3	NA	72.5	1	8	16.0	0	0.42	0.55	0.54	Asymptomatic	0	0	0	0	0	0	0	0	0	1	0	NA	0	0	0	1	NA	NA	NA	NA	NA	NA	NA	NA	NA	NA	NA	NA	NA	NA	NA
CTL199	Control	3	2016-10-17	1	0	NA	36.2	9.6	NA	80.0	0	24	15.0	0	-1.19	-2.14	-2.46	Asymptomatic	0	0	0	1	1	2	0	0	0	0	0	MC	1	0	0	1	NA	NA	NA	NA	NA	NA	NA	NA	NA	NA	NA	NA	NA	NA	NA
CTL200	Control	3	2016-10-18	0	0	NA	36.6	8.1	NA	76.0	0	19	13.1	0	-1.78	-2.24	-1.88	Asymptomatic	0	0	0	1	0	1	0	0	0	0	0	Underweight	1	0	0	1	NA	NA	NA	NA	NA	NA	NA	NA	NA	NA	NA	NA	NA	NA	NA
CTL201	Control	2	2016-10-17	1	0	NA	36.1	10.0	NA	71.0	1	9	17.5	0	1.72	0.93	-0.74	Asymptomatic	0	0	0	0	0	0	0	0	0	1	0	NA	0	0	0	1	NA	NA	NA	NA	NA	NA	NA	NA	NA	NA	NA	NA	NA	NA	NA
CTL202	Control	3	2016-10-17	0	0	NA	36.2	7.3	NA	75.0	0	18	13.5	0	-2.79	-2.97	-1.9	Asymptomatic	0	0	1	1	0	2	0	0	0	0	1	Moderate wasting	1	0	0	1	NA	NA	NA	NA	NA	NA	NA	NA	NA	NA	NA	NA	NA	NA	NA
CTL203	Control	2	2016-10-17	1	0	NA	36.5	8.3	NA	74.0	0	11	15.0	0	-1.4	-1.27	-0.5	Asymptomatic	0	0	0	1	0	1	0	0	0	1	0	NA	0	0	0	1	NA	NA	NA	NA	NA	NA	NA	NA	NA	NA	NA	NA	NA	NA	NA
CTL204	Control	2	2016-10-17	0	0	NA	36.6	7.5	NA	77.5	1	11	13.5	0	-2.9	-1.36	1.59	Asymptomatic	0	0	1	0	0	1	0	0	0	0	1	Moderate wasting	1	0	0	1	NA	NA	NA	NA	NA	NA	NA	NA	NA	NA	NA	NA	NA	NA	NA
CTL205	Control	2	2016-10-17	0	0	NA	37.0	7.9	NA	72.0	1	11	14.0	0	-0.91	-0.93	-0.56	Asymptomatic	0	0	0	0	0	0	0	0	0	1	0	NA	0	0	0	1	NA	NA	NA	NA	NA	NA	NA	NA	NA	NA	NA	NA	NA	NA	NA
CTL206	Control	3	2016-10-17	1	0	NA	36.8	10.3	NA	80.0	0	15	16.3	0	-0.32	-0.18	0.22	Asymptomatic	0	0	0	0	0	0	0	0	1	0	0	Unavailable sample	0	0	0	0	NA	NA	NA	NA	NA	NA	NA	NA	NA	NA	NA	NA	NA	NA	NA
CTL207	Control	3	2016-10-17	0	0	NA	37.5	10.3	NA	87.5	0	19	14.0	0	-1.79	-0.2	1.98	Asymptomatic	0	0	0	0	0	0	0	0	0	1	0	NA	0	0	0	1	NA	NA	NA	NA	NA	NA	NA	NA	NA	NA	NA	NA	NA	NA	NA
CTL208	Control	2	2016-10-17	1	0	NA	37.8	8.4	NA	73.0	1	9	15.0	0	-0.96	-0.68	0.15	Asymptomatic	0	0	0	0	0	0	0	0	0	1	0	NA	0	0	0	1	NA	NA	NA	NA	NA	NA	NA	NA	NA	NA	NA	NA	NA	NA	NA
CTL209	Control	2	2016-10-19	1	0	NA	37.0	11.0	NA	78.0	1	11	15.0	0	1.03	1.21	0.95	Asymptomatic	0	0	0	0	0	0	0	0	1	0	0	Unavailable sample	0	0	0	0	NA	NA	NA	NA	NA	NA	NA	NA	NA	NA	NA	NA	NA	NA	NA
CTL210	Control	2	2016-10-19	1	0	NA	37.3	9	NA	72.0	1	7	14.0	0	0.18	0.65	1.13	Asymptomatic	0	0	0	0	0	0	0	0	0	1	0	NA	0	0	0	1	NA	NA	NA	NA	NA	NA	NA	NA	NA	NA	NA	NA	NA	NA	NA
CTL211	Control	1	2016-10-19	1	0	NA	NA	7.3	NA	66.0	1	6	14.0	0	-0.34	-1.15	-1.43	Asymptomatic	0	0	0	0	0	0	0	0	1	0	0	Unavailable sample	0	0	0	0	NA	NA	NA	NA	NA	NA	NA	NA	NA	NA	NA	NA	NA	NA	NA
CTL212	Control	2	2016-10-21	0	0	NA	37.4	8.2	NA	73.0	1	8	13.0	0	-0.75	0.17	1.62	Asymptomatic	0	0	0	0	0	0	0	0	0	1	0	NA	0	0	0	1	NA	NA	NA	NA	NA	NA	NA	NA	NA	NA	NA	NA	NA	NA	NA
CTL213	Control	2	2016-10-21	0	0	NA	37.2	10.0	NA	68.0	1	7	14.5	0	2.66	1.63	-0.71	Asymptomatic	0	0	0	0	0	0	0	0	0	1	0	NA	0	0	0	1	NA	NA	NA	NA	NA	NA	NA	NA	NA	NA	NA	NA	NA	NA	NA
CTL214	Control	2	2016-10-21	0	0	NA	37.0	7.2	NA	66.0	1	7	13.5	0	-0.16	-0.81	-1.15	Asymptomatic	0	0	0	0	0	0	0	0	1	0	0	Unavailable sample	0	0	0	0	NA	NA	NA	NA	NA	NA	NA	NA	NA	NA	NA	NA	NA	NA	NA
CTL215	Control	2	2016-10-24	1	0	NA	37.8	7.2	NA	62.0	1	8	12.0	0	1.17	-1.74	-4.09	Asymptomatic	0	1	0	0	2	3	0	0	0	0	0	Stunting	1	0	0	0	NA	NA	NA	NA	NA	NA	NA	NA	NA	NA	NA	NA	NA	NA	NA
CTL216	Control	2	2016-11-04	1	0	NA	36.2	9	NA	74.7	1	7	14.0	0	-0.58	0.7	2.46	Asymptomatic	0	0	0	0	1	1	0	0	1	0	0	No fecal sample	0	0	0	1	NA	NA	NA	NA	NA	NA	NA	NA	NA	NA	NA	NA	NA	NA	NA
CTL217	Control	2	2016-11-04	0	0	NA	36.7	8	NA	73.7	1	8	13.4	0	-1.21	0.01	2	Asymptomatic	0	0	0	0	1	1	0	0	0	1	0	NA	0	0	0	1	NA	NA	NA	NA	NA	NA	NA	NA	NA	NA	NA	NA	NA	NA	NA
CTL218	Control	3	2016-11-04	1	0	NA	35.8	7.8	NA	73.0	0	13	13.0	0	-1.9	-2.14	-1.62	Asymptomatic	0	0	0	1	0	1	0	0	0	0	0	Underweight	1	0	0	0	NA	NA	NA	NA	NA	NA	NA	NA	NA	NA	NA	NA	NA	NA	NA
CTL219	Control	2	2016-11-04	0	0	NA	37.2	6.2	NA	66.0	1	8	11.0	0	-1.86	-2.36	-1.7	Asymptomatic	1	0	0	1	0	2	0	0	0	0	0	MAM	1	0	0	0	NA	NA	NA	NA	NA	NA	NA	NA	NA	NA	NA	NA	NA	NA	NA
CTL220	Control	2	2016-11-04	1	0	NA	35.8	7.9	NA	73.0	1	8	14.0	0	-1.73	-1.08	0.48	Asymptomatic	0	0	0	0	0	0	0	0	1	0	0	Unavailable sample	0	0	0	0	NA	NA	NA	NA	NA	NA	NA	NA	NA	NA	NA	NA	NA	NA	NA
CTL221	Control	2	2016-11-04	1	0	NA	36.7	7.5	NA	66.5	1	7	13.5	0	-0.19	-0.97	-1.31	Asymptomatic	0	0	0	0	0	0	0	0	0	1	0	NA	0	0	0	1	NA	NA	NA	NA	NA	NA	NA	NA	NA	NA	NA	NA	NA	NA	NA
CTL222	Control	2	2016-11-04	0	0	NA	36.9	7.2	NA	71.0	1	7	13.5	0	-1.71	-0.54	1.52	Asymptomatic	0	0	0	0	0	0	0	0	0	1	0	NA	0	0	0	1	NA	NA	NA	NA	NA	NA	NA	NA	NA	NA	NA	NA	NA	NA	NA
CTL223	Control	2	2016-11-04	0	0	NA	36.6	6.7	NA	69.0	1	7	13.5	0	-1.96	-1.13	0.65	Asymptomatic	0	0	0	0	0	0	0	0	0	1	0	NA	0	0	0	1	NA	NA	NA	NA	NA	NA	NA	NA	NA	NA	NA	NA	NA	NA	NA
CTL224	Control	2	2016-11-04	1	0	NA	36.4	7.5	NA	69.5	1	8	14.0	0	-1.27	-1.55	-1.08	Asymptomatic	0	0	0	0	0	0	0	0	1	0	0	Unavailable sample	0	0	0	0	NA	NA	NA	NA	NA	NA	NA	NA	NA	NA	NA	NA	NA	NA	NA
CTL225	Control	2	2016-11-04	1	0	NA	36.8	7.6	NA	69.0	1	10	14.0	0	-0.93	-1.88	-2.24	Asymptomatic	0	0	0	0	1	1	0	0	1	0	0	Unavailable sample	0	0	0	0	NA	NA	NA	NA	NA	NA	NA	NA	NA	NA	NA	NA	NA	NA	NA
CTL226	Control	3	2016-11-04	1	0	NA	36.6	10.2	NA	83.0	0	21	14.0	0	-1.15	-1.12	-0.53	Asymptomatic	0	0	0	0	0	0	0	0	0	1	0	NA	0	0	0	1	NA	NA	NA	NA	NA	NA	NA	NA	NA	NA	NA	NA	NA	NA	NA
CTL227	Control	2	2016-11-11	1	0	NA	37.4	7.9	NA	72.0	1	7	14.5	0	-1.43	-0.79	0.65	Asymptomatic	0	0	0	0	0	0	0	0	1	0	0	Unavailable sample	0	0	0	0	NA	NA	NA	NA	NA	NA	NA	NA	NA	NA	NA	NA	NA	NA	NA
CTL228	Control	2	2016-11-11	1	0	NA	37.0	7.1	NA	69.0	1	8	13.5	0	-1.79	-2.05	-1.31	Asymptomatic	0	0	0	1	0	1	0	0	1	0	0	Unavailable sample	0	0	0	0	NA	NA	NA	NA	NA	NA	NA	NA	NA	NA	NA	NA	NA	NA	NA
CTL229	Control	2	2016-11-11	0	0	NA	37.0	8.5	NA	73.0	1	9	14.0	0	-0.34	-0.02	0.62	Asymptomatic	0	0	0	0	0	0	0	0	1	0	0	Unavailable sample	0	0	0	0	NA	NA	NA	NA	NA	NA	NA	NA	NA	NA	NA	NA	NA	NA	NA
CTL230	Control	2	2016-11-11	1	0	NA	36.9	8.0	NA	71.0	1	9	14.0	0	-0.96	-1.24	-0.99	Asymptomatic	0	0	0	0	0	0	0	0	1	0	0	Unavailable sample	0	0	0	0	NA	NA	NA	NA	NA	NA	NA	NA	NA	NA	NA	NA	NA	NA	NA
CTL231	Control	2	2016-11-11	1	0	NA	36.6	10.0	NA	75.0	1	7	14.8	0	0.61	1.6	2.43	Asymptomatic	0	0	0	0	1	1	0	0	0	1	0	NA	0	0	0	1	NA	NA	NA	NA	NA	NA	NA	NA	NA	NA	NA	NA	NA	NA	NA
CTL232	Control	2	2016-11-12	0	0	NA	37.2	8.3	NA	71.0	1	9	14.5	0	-0.09	-0.17	-0.19	Asymptomatic	0	0	0	0	0	0	0	0	1	0	0	Unavailable sample	0	0	0	0	NA	NA	NA	NA	NA	NA	NA	NA	NA	NA	NA	NA	NA	NA	NA
CTL233	Control	2	2016-11-17	1	0	NA	37.0	8.2	NA	67.0	1	10	14.0	0	0.7	-1.15	-3.02	Asymptomatic	0	0	0	0	2	2	0	0	0	0	0	Stunting	1	0	0	1	NA	NA	NA	NA	NA	NA	NA	NA	NA	NA	NA	NA	NA	NA	NA
CTL234	Control	2	2016-11-17	0	0	NA	36.6	8.4	NA	70.0	1	11	14.0	0	0.31	-0.52	-1.56	Asymptomatic	0	0	0	0	0	0	0	0	1	0	0	Unavailable sample	0	0	0	0	NA	NA	NA	NA	NA	NA	NA	NA	NA	NA	NA	NA	NA	NA	NA
CTL235	Control	2	2016-11-17	1	0	NA	37.1	9.1	NA	73.0	1	7	14.0	0	0.02	0.51	1.1	Asymptomatic	0	0	0	0	0	0	0	0	1	0	0	Unavailable sample	0	0	0	0	NA	NA	NA	NA	NA	NA	NA	NA	NA	NA	NA	NA	NA	NA	NA
CTL236	Control	2	2016-11-17	0	0	NA	36.2	9.4	NA	71.0	1	10	14.3	0	1.26	0.71	-0.48	Asymptomatic	0	0	0	0	0	0	0	0	0	1	0	NA	0	0	0	1	NA	NA	NA	NA	NA	NA	NA	NA	NA	NA	NA	NA	NA	NA	NA
CTL237	Control	2	2016-11-17	1	0	NA	37.2	10.9	NA	73.5	1	11	15.8	0	2	1.12	-0.94	Asymptomatic	0	0	0	0	0	0	0	0	1	0	0	Unavailable sample	0	0	0	0	NA	NA	NA	NA	NA	NA	NA	NA	NA	NA	NA	NA	NA	NA	NA
CTL238	Control	2	2016-11-22	1	0	NA	36.4	8.3	NA	72.0	1	8	13.5	0	-0.81	-0.57	0.17	Asymptomatic	0	0	0	0	0	0	0	0	0	1	0	NA	0	0	0	1	NA	NA	NA	NA	NA	NA	NA	NA	NA	NA	NA	NA	NA	NA	NA
CTL239	Control	2	2016-11-22	0	0	NA	36.9	7.2	NA	68.0	1	11	13.5	0	-0.81	-1.81	-2.33	Asymptomatic	0	0	0	0	1	1	0	0	1	0	0	Unavailable sample	0	0	0	0	NA	NA	NA	NA	NA	NA	NA	NA	NA	NA	NA	NA	NA	NA	NA
CTL240	Control	2	2016-11-22	0	0	NA	36.6	8.4	NA	70.0	1	9	13.5	0	0.31	0	-0.44	Asymptomatic	0	0	0	0	0	0	0	0	0	1	0	NA	0	0	0	1	NA	NA	NA	NA	NA	NA	NA	NA	NA	NA	NA	NA	NA	NA	NA
CTL241	Control	2	2016-11-22	1	0	NA	37.0	9.0	NA	76.6	1	11	15.7	0	-1.07	-0.63	0.36	Asymptomatic	0	0	0	0	0	0	0	0	0	1	0	NA	0	0	0	1	NA	NA	NA	NA	NA	NA	NA	NA	NA	NA	NA	NA	NA	NA	NA
CTL242	Control	2	2016-11-22	1	0	NA	36.0	7.7	NA	67.0	1	7	14.3	0	-0.06	-0.81	-1.23	Asymptomatic	0	0	0	0	0	0	0	0	1	0	0	Unavailable sample	0	0	0	0	NA	NA	NA	NA	NA	NA	NA	NA	NA	NA	NA	NA	NA	NA	NA
CTL243	Control	2	2016-11-22	1	0	NA	37.4	8.9	NA	74.0	1	9	14.0	0	-0.53	-0.25	0.36	Asymptomatic	0	0	0	0	0	0	0	0	1	0	0	Unavailable sample	0	0	0	1	NA	NA	NA	NA	NA	NA	NA	NA	NA	NA	NA	NA	NA	NA	NA
CTL244	Control	2	2016-12-01	1	0	NA	37.1	10.2	NA	74.5	1	12	17.0	0	0.97	0.5	-0.54	Asymptomatic	0	0	0	0	0	0	0	0	0	1	0	NA	0	0	0	1	NA	NA	NA	NA	NA	NA	NA	NA	NA	NA	NA	NA	NA	NA	NA
CTL245	Control	2	2016-12-01	1	0	NA	36.9	9.9	NA	70.0	1	9	15.0	0	1.91	0.88	-1.09	Asymptomatic	0	0	0	0	0	0	0	0	1	0	0	Unavailable sample	0	0	0	0	NA	NA	NA	NA	NA	NA	NA	NA	NA	NA	NA	NA	NA	NA	NA
CTL246	Control	2	2016-12-01	1	0	NA	37.5	8.0	NA	67.0	1	7	14.0	0	0.4	-0.35	-1.02	Asymptomatic	0	0	0	0	0	0	0	0	0	1	0	NA	0	0	0	1	NA	NA	NA	NA	NA	NA	NA	NA	NA	NA	NA	NA	NA	NA	NA
CTL247	Control	3	2016-12-24	1	0	NA	NA	10.9	NA	77.0	0	18	15.5	0	0.99	-0.16	-1.95	Asymptomatic	0	0	0	0	0	0	0	0	0	1	0	NA	0	0	0	1	NA	NA	NA	NA	NA	NA	NA	NA	NA	NA	NA	NA	NA	NA	NA
CTL248	Control	2	2017-02-11	1	0	NA	NA	8.0	NA	68.0	1	7	15.0	0	0.05	-0.48	-0.8	Asymptomatic	0	0	0	0	0	0	0	0	0	1	0	NA	0	0	0	1	NA	NA	NA	NA	NA	NA	NA	NA	NA	NA	NA	NA	NA	NA	NA
[truncated: 10 more columns]

## Sheet: Table S2
Table S2. Control selection
ER= Emergency
ID2018	Screened status	Age category	Date Sample 1	Gender	Sample 2	Date Sample 2	Temperature	Weight	Weight at discharge	Height	Recumbant	Age (months)	MUAC	Œdème	WHZ	WAZ	HAZ	Type of malnutrition	Severe acute malnutrition	MUAC ≥ 11.5 but < 12.5 and age ≥ 6 months	Wasting	Underweight	Stunting	Test Control	Other disease	Clinical data unavailable	No fecal sample	INCLUDED	Excluded because MAM	Reason for exclusion	Other type of malnutrition	Excluded because other disease	Sampling	cutaneous lesions	Hair	irritability	Bloating	Other	Bristol	Diagnosis
ER112	Control	4	2015-05-05	0	0	NA	37.2	16.0	NA	110.0	0	59	17.0	0	-1.65	-0.9	0.12	Control	0	0	0	0	0	0	1	0	0	0	0	Underlying disease	0	1	1	2.0	2.0	2.0	2.0	abdominal pain	6.0	RhinoBronchitis
ER113	Control	3	2015-05-05	1	0	NA	36.4	9.0	NA	84.0	0	17	15.3	0	1.41	-0.89	-3.86	Other form of malnutrition	0	0	0	0	2	2	0	0	0	0	0	other type of malnutrition	1	0	1	2.0	2.0	2.0	2.0	boiling point	4.0	LRI
ER114	Control	3	2015-05-05	0	0	NA	38.1	9.0	NA	68.0	0	15	12.5	0	1.41	-0.53	-3.22	Other form of malnutrition	0	0	0	0	2	2	0	0	0	0	0	other type of malnutrition	1	0	1	2.0	2.0	2.0	2.0	Nocturnal fever	6.0	Pharyngitis
ER115	Control	4	2015-05-05	0	0	NA	36.2	11.0	NA	95.0	0	37	14.0	0	-2.72	-1.96	-0.2	MAM	0	0	1	0	0	1	0	0	0	0	1	MAM	1	0	1	2.0	2.0	2.0	2.0	Diarrhea	3.0	gastroenteritis
ER116	Control	3	2015-05-21	1	0	NA	36.4	9.6	NA	86.3	0	24	14.0	0	-2.85	-2.07	-0.27	MAM	0	0	1	1	0	2	0	0	0	0	1	MAM	1	0	1	2.0	2.0	2.0	2.0	NA	4.0	Control
ER117	Control	3	2015-05-21	1	0	NA	38.0	7.8	NA	78.8	0	15	11.7	0	-3.62	-2.58	0.13	Marasmus	1	1	2	1	0	5	0	0	1	0	0	Unavailable sample	0	0	1	2.0	2.0	2.0	2.0	NA	3.0	gastroenteritis
ER118	Control	2	2015-05-21	1	0	NA	36.5	8.3	NA	53.0	1	8	15.0	0	-1.19	-0.4	1.08	Control	0	0	0	0	0	0	1	0	0	0	0	Underlying disease	0	1	1	2.0	2.0	2.0	2.0	NA	NA	Bronchitis
ER119	Control	3	2015-05-21	0	0	NA	36.1	11.4	NA	83.5	0	20	15.0	0	0.37	0.55	0.49	Control	0	0	0	0	0	0	1	0	0	0	0	Underlying disease	0	1	1	2.0	2.0	2.0	2.0	NA	6.0	Chickenpox
ER120	Control	2	2015-05-24	0	0	NA	39.2	8.0	NA	50.0	1	7	10.0	0	11.36	0.06	-7.92	Marasmus	1	0	0	0	2	3	0	0	1	0	0	Unavailable sample	0	0	1	2.0	2.0	2.0	2.0	rhinorrhea, cough, creaking rales	7.0	LRI
ER121	Control	3	2015-05-24	0	0	NA	36.4	9.0	NA	64.0	0	14	11.0	0	2.61	-0.35	-4.36	Marasmus	1	0	0	0	2	3	0	0	1	0	0	Unavailable sample	0	0	1	2.0	2.0	2.0	2.0	right arm abscesses	7.0	right arm abscesses
ER122	Control	3	2015-05-25	0	0	NA	36.4	10.0	NA	75.0	0	17	12.5	0	-3.72	-0.17	-5.48	Marasmus	1	0	2	0	2	5	0	0	1	0	0	Unavailable sample	0	0	1	2.0	2.0	2.0	2.0	cough, Diarrhea	1.0	gastroenteritis + LRI
ER123	Control	2	2015-05-26	0	0	NA	36.6	6.2	NA	66.2	1	8	14.2	0	-4.45	-2.37	-2.05	Marasmus	1	0	2	1	1	5	0	0	1	0	0	Unavailable sample	0	0	1	2.0	2.0	2.0	2.0	Thrush + trisomy	NA	Infectious syndrome
ER124	Control	3	2015-05-26	1	0	NA	36.6	7.8	NA	72.9	0	17	12.5	0	-1.48	-2.11	-2.14	Other form of malnutrition	0	0	0	1	1	2	0	0	0	0	0	other type of malnutrition	1	0	1	2.0	2.0	2.0	2.0	cough	NA	Bronchitis
ER125	Control	2	2015-06-28	1	0	NA	40.1	9.8	NA	77.5	1	9	14.0	0	-0.23	0.89	2.46	Control	0	0	0	0	0	0	1	0	0	0	0	Underlying disease	0	1	1	2.0	2.0	2.0	2.0	NA	4.0	Rhinobronchitis
ER126	Control	4	2015-06-28	1	0	NA	38.2	21.0	NA	109.0	0	41	18.0	0	1.62	2.49	2.31	Control	0	0	0	0	0	0	1	0	0	0	0	Underlying disease	0	1	1	2.0	2.0	2.0	2.0	NA	4.0	Salmonellosis
ER127	Control	4	2015-06-28	0	0	NA	36.0	18.0	NA	102.0	0	39	14.0	0	2.94	2.69	1.24	Control	0	0	0	0	0	0	1	0	0	0	0	Underlying disease	0	1	1	2.0	2.0	2.0	2.0	anorexia	4.0	Salmonellosis
ER128	Control	4	2015-06-28	1	0	NA	36.7	16.0	NA	94.0	0	48	14.0	0	1.77	-0.17	-2.23	Other form of malnutrition	0	0	0	0	1	1	0	0	0	0	0	other type of malnutrition	1	0	1	2.0	2.0	2.0	2.0	Emaciation	6.0	intestinal parasitosis
ER129	Control	4	2015-06-02	1	0	NA	37.5	10.0	NA	85.4	0	27	12.0	0	-2.06	-2.1	-1.31	MAM	0	1	1	1	0	3	0	0	0	0	1	MAM	1	0	1	2.0	2.0	2.0	2.0	NA	6.0	Giardiosis
ER130	Control	4	2015-06-02	1	0	NA	36.7	17.5	NA	108.0	0	50	12.5	0	-0.21	0.37	0.83	Control	0	0	0	0	0	0	1	0	0	0	0	Underlying disease	0	0	1	2.0	2.0	2.0	2.0	NA	7.0	Salmonellosis
ER131	Control	2	2015-06-02	0	0	NA	37.5	6.0	NA	59.0	1	7	14.5	0	0.72	-2.35	-4.11	Other form of malnutrition	0	0	0	1	2	3	0	0	0	0	0	other type of malnutrition	1	0	1	2.0	2.0	2.0	2.0	NA	NA	MAM
ER132	Control	3	2015-06-02	1	0	NA	38.0	12.0	NA	84.0	0	24	15.6	0	0.59	-0.11	-1.02	Control	0	0	0	0	0	0	1	0	0	0	0	Underlying disease	0	1	1	2.0	2.0	2.0	2.0	NA	3.0	gastroenteritis
ER133	Control	4	2015-06-02	0	0	NA	40.2	12.0	NA	90.0	0	29	14.2	0	-0.59	-0.33	0.03	Control	0	0	0	0	0	0	1	0	0	0	0	Underlying disease	0	1	1	2.0	2.0	2.0	2.0	fever	6.0	NA
ER134	Control	2	2015-06-03	0	0	NA	37.5	8.0	NA	76.5	1	9	11.0	0	-2.53	-0.98	-2.02	Marasmus	1	0	1	0	1	3	0	0	1	0	0	Unavailable sample	0	0	1	2.0	2.0	2.0	2.0	diarrhea, emesis	7.0	gastroenteritis
ER135	Control	4	2015-06-11	0	0	NA	39.0	13.3	NA	101.0	0	41	13.5	0	0.45	-3.17	-5.44	Other form of malnutrition	0	0	0	2	2	4	0	0	0	0	0	other type of malnutrition	1	0	1	2.0	2.0	2.0	2.0	NA	NA	angina
ER136	Control	2	2015-06-11	0	0	NA	37.2	7.7	NA	72.5	0	12	13.1	0	-1.52	-1.25	-0.33	Control	0	0	0	0	0	0	1	0	0	0	0	Underlying disease	0	1	1	2.0	2.0	2.0	2.0	Diarrhea	7.0	gastroenteritis
ER137	Control	4	2015-06-15	1	0	NA	37.1	9.95	NA	87.5	0	30	13.5	0	-2.71	-2.48	-1.31	MAM	0	0	1	1	0	2	0	0	0	0	1	MAM	1	0	1	2.0	2.0	2.0	2.0	Urinary infection	NA	MAM
ER138	Control	3	2015-06-15	0	0	NA	38.6	10.0	NA	75.0	0	18	13.5	0	0.82	-0.26	-1.86	Control	0	0	0	0	0	0	1	0	0	0	0	Underlying disease	0	1	1	2.0	2.0	2.0	2.0	NA	NA	gastroenteritis
ER139	Control	2	2015-06-15	0	0	NA	38.5	6.6	NA	68.2	1	9	12.2	0	-2.1	-1.84	-0.52	MAM	0	1	1	0	0	2	0	0	0	0	1	MAM	1	0	1	2.0	2.0	2.0	2.0	NA	NA	OMA + Pyoderma
ER140	Control	3	2015-06-22	1	0	NA	37.5	8.65	NA	77.5	0	18	14.0	0	-1.94	-2.11	-1.51	Other form of malnutrition	0	0	0	1	0	1	0	0	0	0	0	other type of malnutrition	1	0	1	2.0	2.0	2.0	2.0	Diarrhea	7.0	Dysentery
ER141	Control	2	2015-06-29	0	0	NA	36.3	9	NA	71.2	1	9	14.0	0	-0.74	0.73	3.04	Control	0	0	0	0	0	0	1	0	0	0	0	Underlying disease	0	1	1	2.0	2.0	2.0	2.0	diarrhea, emesis	6.0	gastroenteritis
ER142	Control	2	2015-07-02	0	0	NA	36.9	8.3	NA	72.4	1	11	14.0	0	-0.14	-0.41	-0.63	Control	0	0	0	0	0	0	1	0	0	0	0	Underlying disease	0	1	1	2.0	2.0	2.0	2.0	NA	NA	aphtose + Pharyngitis
ER143	Control	4	2015-07-06	1	0	NA	39.6	12.5	NA	100	0	53	14.0	0	-2.59	-2.49	-1.4	MAM	0	0	1	1	0	2	0	0	0	0	1	MAM	1	0	1	2.0	2.0	2.0	2.0	NA	6.0	gastroenteritis
ER144	Control	2	2015-07-07	0	0	NA	38.6	7.0	NA	65.0	1	8	12.5	0	-1.01	-1.06	-2.86	Other form of malnutrition	0	0	0	0	1	1	0	0	0	0	0	other type of malnutrition	1	0	1	2.0	2.0	2.0	2.0	NA	6.0	Bronchitis
ER145	Control	2	2015-07-07	0	0	NA	35.5	6	NA	62.0	1	7	12.5	0	-0.67	-2.03	-2.32	Other form of malnutrition	0	0	0	1	1	2	0	0	0	0	0	other type of malnutrition	1	0	1	2.0	2.0	2.0	2.0	diarrhea emesis	7.0	gastroenteritis
ER146	Control	3	2015-07-07	0	0	NA	36.6	9.0	NA	71.0	0	18	13.0	0	0.62	-1.22	-3.37	Other form of malnutrition	0	0	0	0	2	2	0	0	0	0	0	other type of malnutrition	1	0	1	2.0	2.0	2.0	2.0	NA	7.0	gastroenteritis
CTL004	Control	2	2016-08-25	1	0	NA	36.9	7.2	NA	68.0	1	11	12.9	0	-0.81	-1.59	-1.88	Control	0	0	0	0	0	0	0	0	0	1	0	NA	0	0	1	NA	NA	NA	NA	NA	NA	NA
CTL005	Control	2	2016-08-25	1	0	NA	36.7	7.9	NA	68.5	1	11	14.0	0	-0.28	-1.59	-2.58	Control	0	0	0	0	1	1	0	0	0	0	0	stunting	1	0	1	NA	NA	NA	NA	NA	NA	NA
CTL009	Control	1	2016-08-25	1	0	NA	37.2	5.5	NA	60.0	1	3	15.0	0	-1.04	-1.95	-1.67	Control	0	0	0	0	0	0	0	0	0	1	0	NA	0	0	1	NA	NA	NA	NA	NA	NA	NA
CTL010	Control	1	2016-08-27	0	0	NA	37.0	4.8	NA	58.5	1	2	12.5	0	-1.62	-1.51	-0.45	Control	0	0	0	0	0	0	0	0	0	1	0	NA	0	0	1	NA	NA	NA	NA	NA	NA	NA
CTL014	Control	2	2016-08-27	1	0	NA	36.9	7.9	NA	70.0	1	9	12.5	0	-0.79	-1.32	-1.36	Control	0	0	0	0	0	0	0	0	0	1	0	NA	0	0	1	NA	NA	NA	NA	NA	NA	NA
CTL016	Control	2	2016-08-27	1	0	NA	36.8	9	NA	73.0	1	9	15.5	0	-0.12	-0.13	-0.04	Control	0	0	0	0	0	0	0	0	0	1	0	NA	0	0	1	NA	NA	NA	NA	NA	NA	NA
CTL018	Control	1	2016-09-01	1	0	NA	37.4	6.7	NA	63.0	1	5	14.0	0	-0.07	-0.98	-1.4	Control	0	0	0	0	0	0	0	0	0	1	0	NA	0	0	1	NA	NA	NA	NA	NA	NA	NA
CTL020	Control	1	2016-09-01	0	0	NA	37.6	5.7	NA	59.0	1	2	12.5	0	0.24	0.83	0.89	Control	0	0	0	0	0	0	0	0	0	1	0	NA	0	0	1	NA	NA	NA	NA	NA	NA	NA
CTL021	Control	1	2016-09-01	0	0	NA	36.9	6.3	NA	64.0	1	5	12.5	0	-0.93	-0.75	-0.04	Control	0	0	0	0	0	0	0	0	0	1	0	NA	0	0	1	NA	NA	NA	NA	NA	NA	NA
CTL022	Control	1	2016-09-01	1	0	NA	37.1	8.2	NA	64.0	1	4	14.5	0	1.88	1.43	0.01	Control	0	0	0	0	0	0	0	0	0	1	0	NA	0	0	1	NA	NA	NA	NA	NA	NA	NA
CTL024	Control	1	2016-09-01	0	0	NA	37.2	5.3	NA	56.0	1	2	13.0	0	0.95	0.15	-0.58	Control	0	0	0	0	0	0	0	0	0	1	0	NA	0	0	1	NA	NA	NA	NA	NA	NA	NA
CTL026	Control	1	2016-08-29	0	1	2016-09-19	37.4	6.7	NA	67.0	1	6	13.0	0	-1.36	-1.09	-0.06	Control	0	0	0	0	0	0	0	0	0	1	0	NA	0	0	1	NA	NA	NA	NA	NA	NA	NA
CTL028	Control	1	2016-08-29	1	0	NA	36.4	8.2	NA	68.0	1	6	14.5	0	0.35	-0.07	-0.47	Control	0	0	0	0	0	0	0	0	0	1	0	NA	0	0	1	NA	NA	NA	NA	NA	NA	NA
CTL029	Control	1	2016-08-29	1	0	NA	37.2	7.5	NA	66.5	1	6	14.0	0	-0.19	-0.88	-1.16	Control	0	0	0	0	0	0	0	0	0	1	0	NA	0	0	1	NA	NA	NA	NA	NA	NA	NA
CTL031	Control	3	2016-09-01	0	0	NA	36.9	9.2	NA	73.0	0	14	15.5	0	0.53	-0.18	-1.28	Control	0	0	0	0	0	0	0	0	0	1	0	NA	0	0	1	NA	NA	NA	NA	NA	NA	NA
CTL036	Control	1	2016-09-01	1	0	NA	37.3	5.7	NA	58.0	1	3	13.5	0	0.6	-0.97	-1.71	Control	0	0	0	0	0	0	0	0	0	1	0	NA	0	0	1	NA	NA	NA	NA	NA	NA	NA
CTL040	Control	1	2016-09-01	1	0	NA	37.3	5.9	NA	61.0	1	4	14.0	0	-0.73	-1.52	-1.43	Control	0	0	0	0	0	0	0	0	0	1	0	NA	0	0	1	NA	NA	NA	NA	NA	NA	NA
CTL041	Control	1	2016-09-01	1	0	NA	37.5	6.3	NA	64.0	1	5	13.0	0	-1.35	-1.58	-0.92	Control	0	0	0	0	0	0	0	0	0	1	0	NA	0	0	1	NA	NA	NA	NA	NA	NA	NA
CTL043	Control	4	2016-09-07	0	0	NA	36.8	14.5	NA	103.0	0	52	14.5	0	-1.18	-1.06	-0.46	Control	0	0	0	0	0	0	0	0	0	1	0	NA	0	0	1	NA	NA	NA	NA	NA	NA	NA
CTL046	Control	4	2016-09-01	1	0	NA	37.1	12.5	NA	91.6	0	30	15.0	0	-0.74	-0.53	-0.11	Control	0	0	0	0	0	0	0	0	0	1	0	NA	0	0	1	NA	NA	NA	NA	NA	NA	NA
CTL048	Control	1	2016-09-01	1	0	NA	37.0	6.0	NA	58.0	1	2	13.0	0	1.19	0.56	-0.27	Control	0	0	0	0	0	0	0	0	0	1	0	NA	0	0	1	NA	NA	NA	NA	NA	NA	NA
CTL051	Control	1	2016-09-01	0	0	NA	37.5	7.0	NA	65.5	1	6	13.0	0	-0.3	-0.36	-0.13	Control	0	0	0	0	0	0	0	0	0	1	0	NA	0	0	1	NA	NA	NA	NA	NA	NA	NA
CTL054	Control	1	2016-09-01	1	0	NA	37.4	7.0	NA	68.0	1	6	13.5	0	-1.61	-1.15	0.14	Control	0	0	0	0	0	0	0	0	0	1	0	NA	0	0	1	NA	NA	NA	NA	NA	NA	NA
CTL057	Control	3	2016-09-01	1	0	NA	37.7	8.0	NA	71.0	0	14	12.5	0	-0.96	-2.12	-2.87	Control	0	0	0	1	1	2	0	0	0	0	0	stunting /underweight	1	0	1	NA	NA	NA	NA	NA	NA	NA
CTL058	Control	4	2016-09-01	0	0	NA	36.7	11.4	NA	94.0	0	48	13.7	0	(-)2.07	(-)2.62	(-)2.03	Control	0	0	1	1	1	3	0	1	0	0	0	insuffisant clinical data	0	0	NA	NA	NA	NA	NA	NA	NA	NA
CTL060	Control	3	2016-09-05	0	0	NA	36.4	10.0	NA	80.0	0	19	14.5	0	-0.26	-0.37	-0.38	Control	0	0	0	0	0	0	0	0	0	1	0	NA	0	0	1	NA	NA	NA	NA	NA	NA	NA
CTL062	Control	4	2016-09-05	1	0	NA	37.6	15.9	NA	104.0	0	56	15.0	0	-0.47	-0.81	-0.86	Control	0	0	0	0	0	0	0	0	0	1	0	NA	0	0	1	NA	NA	NA	NA	NA	NA	NA
CTL064	Control	2	2016-09-02	1	0	NA	37.5	7.5	NA	70.0	1	9	13.0	0	-1.44	-1.58	-0.92	Control	0	0	0	0	0	0	0	0	0	1	0	NA	0	0	1	NA	NA	NA	NA	NA	NA	NA
CTL065	Control	2	2016-09-05	0	0	NA	36.5	9.0	NA	71.0	0	12	13.7	0	0.79	0.02	-1.24	Control	0	0	0	0	0	0	0	0	0	1	0	NA	0	0	1	NA	NA	NA	NA	NA	NA	NA
CTL066	Control	4	2016-09-05	0	0	NA	39.1	16.9	NA	109.5	0	52	15.0	0	-0.92	0.03	0.97	Control	0	0	0	0	0	0	0	0	0	1	0	NA	0	0	1	NA	NA	NA	NA	NA	NA	NA
CTL067	Control	4	2016-09-01	0	0	NA	37.7	15.7	NA	105.5	0	59	15.0	0	-0.84	-0.97	-0.72	Control	0	0	0	0	0	0	0	0	0	1	0	NA	0	0	2	NA	NA	NA	NA	NA	NA	NA
CTL068	Control	1	2016-09-05	1	0	NA	37.7	7.0	NA	63.0	1	3	13.0	0	0.39	0.66	0.57	Control	0	0	0	0	0	0	0	0	0	1	0	NA	0	0	1	NA	NA	NA	NA	NA	NA	NA
CTL076	Control	4	2016-09-05	0	1	2016-09-27	36.8	18.7	NA	109.7	0	50	16.4	0	0.12	0.89	1.3	Control	0	0	0	0	0	0	0	0	0	1	0	NA	0	0	1	NA	NA	NA	NA	NA	NA	NA
CTL077	Control	4	2016-09-05	1	1	2016-09-27	37.0	15.5	NA	97.5	0	40	16.0	0	0.66	0.24	-0.32	Control	0	0	0	0	0	0	0	0	0	1	0	NA	0	0	1	NA	NA	NA	NA	NA	NA	NA
CTL079	Control	1	2016-09-06	0	0	NA	37.4	6.9	NA	66.0	1	6	14.0	0	-0.64	-0.55	-0.03	Control	0	0	0	0	0	0	0	0	0	1	0	NA	0	0	1	NA	NA	NA	NA	NA	NA	NA
CTL081	Control	3	2016-09-05	1	0	NA	37.2	9.6	NA	82.0	0	21	13.2	0	-1.66	-1.66	-0.89	Control	0	0	0	0	0	0	0	0	0	1	0	NA	0	0	1	NA	NA	NA	NA	NA	NA	NA
CTL089	Control	4	2016-09-05	1	0	NA	37.3	11.0	NA	82.1	0	26	13.5	0	0.03	-1.17	-2.18	Control	0	0	0	0	1	1	0	0	0	0	0	stunting	1	0	1	NA	NA	NA	NA	NA	NA	NA
CTL090	Control	2	2016-09-05	1	0	NA	36.9	8.9	NA	72.5	1	12	14.0	0	-0.11	-0.77	-1.44	Control	0	0	0	0	0	0	0	0	0	1	0	NA	0	0	1	NA	NA	NA	NA	NA	NA	NA
CTL091	Control	3	2016-09-05	1	0	NA	37.2	10.0	NA	83.0	0	16	13.2	0	-1.22	-0.5	0.99	Control	0	0	0	0	0	0	0	0	0	1	0	NA	0	0	1	NA	NA	NA	NA	NA	NA	NA
CTL095	Control	4	2016-09-05	0	0	NA	37.4	11.2	NA	85.0	0	26	14.5	0	-0.19	-0.51	-0.78	Control	0	0	0	0	0	0	0	0	0	1	0	NA	0	0	1	NA	NA	NA	NA	NA	NA	NA
CTL101	Control	4	2016-09-05	1	0	NA	37.5	12.7	NA	96.0	0	44	14.5	0	-1.5	-1.71	-1.26	Control	0	0	0	0	0	0	0	0	0	1	0	NA	0	0	1	NA	NA	NA	NA	NA	NA	NA
CTL102	Control	2	2016-09-07	1	0	NA	37.4	8.5	NA	72.5	1	12	16.0	0	-0.67	-1.2	-1.47	Control	0	0	0	0	0	0	0	0	0	1	0	NA	0	0	1	NA	NA	NA	NA	NA	NA	NA
CTL103	Control	1	2016-09-07	1	1	2016-09-30	37.0	7.0	NA	62.0	1	3	15.0	0	0.84	0.61	-0.01	Control	0	0	0	0	0	0	0	0	0	1	0	NA	0	0	1	NA	NA	NA	NA	NA	NA	NA
CTL106	Control	1	2016-09-05	1	1	2016-09-30	37.2	5.0	NA	57.0	1	1	13.0	0	-0.29	0.54	0.85	Control	0	0	0	0	0	0	0	0	0	1	0	NA	0	0	1	NA	NA	NA	NA	NA	NA	NA
CTL108	Control	2	2016-09-07	0	1	2016-09-20	37.0	7.4	NA	71.3	1	12	14.1	0	-1.39	-1.63	-1.27	Control	0	0	0	0	0	0	0	0	0	1	0	NA	0	0	1	NA	NA	NA	NA	NA	NA	NA
CTL110	Control	4	2016-09-07	1	1	2016-09-23	37.2	16.0	NA	92.0	0	34	14.5	0	2.18	1.08	-0.8	Control	0	0	0	0	0	0	0	0	0	1	0	NA	0	0	1	NA	NA	NA	NA	NA	NA	NA
CTL111	Control	4	2016-09-07	0	0	NA	36.5	12.8	NA	93.0	0	45	15.7	0	-0.51	-1.48	-1.92	Control	0	0	0	0	0	0	0	0	0	1	0	NA	0	0	1	NA	NA	NA	NA	NA	NA	NA
CTL112	Control	4	2016-09-07	1	0	NA	36.7	14.0	NA	98.5	0	48	15.0	0	-0.81	-1.24	-1.18	Control	0	0	0	0	0	0	0	0	0	1	0	NA	0	0	1	NA	NA	NA	NA	NA	NA	NA
CTL116	Control	3	2016-09-09	1	1	2016-10-03	36.6	10.0	NA	85.5	0	23	14.5	0	-2.09	-1.61	-0.33	Control	0	0	1	0	0	1	0	0	0	0	1	wasting	1	0	1	NA	NA	NA	NA	NA	NA	NA
CTL117	Control	4	2016-09-09	0	0	NA	37.0	16.5	NA	113.0	0	56	16.5	0	-1.99	-0.43	1.21	Control	0	0	0	0	0	0	0	0	0	1	0	NA	0	0	1	NA	NA	NA	NA	NA	NA	NA
CTL118	Control	4	2016-09-09	1	1	2016-09-21	36.9	17	NA	106.0	0	48	16.2	0	-0.11	0.28	0.6	Control	0	0	0	0	0	0	0	0	0	1	0	NA	0	0	1	NA	NA	NA	NA	NA	NA	NA
CTL119	Control	3	2016-09-09	1	0	NA	37.4	9.8	NA	78.0	0	17	16.7	0	-0.34	-0.87	-1.34	Control	0	0	0	0	0	0	0	0	0	1	0	NA	0	0	1	NA	NA	NA	NA	NA	NA	NA
CTL120	Control	4	2016-09-09	1	0	NA	37.2	18.8	NA	113.0	0	58	16.6	0	-0.48	0.3	0.87	Control	0	0	0	0	0	0	0	0	0	1	0	NA	0	0	1	NA	NA	NA	NA	NA	NA	NA
CTL122	Control	4	2016-09-19	1	0	NA	37.0	10.5	NA	85.8	0	32	14.0	0	-1.54	-2.28	-2.26	Control	0	0	0	1	1	2	0	0	0	0	0	stunting /underweight	1	0	1	NA	NA	NA	NA	NA	NA	NA
CTL123	Control	4	2016-09-19	1	0	NA	36.5	16.4	NA	103.0	0	56	16.0	0	0.12	-0.61	-1.13	Control	0	0	0	0	0	0	0	0	0	1	0	NA	0	0	1	NA	NA	NA	NA	NA	NA	NA
CTL124	Control	4	2016-09-19	1	0	NA	37.3	14.8	NA	102.0	0	50	14.0	0	-0.9	-0.98	-0.65	Control	0	0	0	0	0	0	0	0	0	1	0	NA	0	0	1	NA	NA	NA	NA	NA	NA	NA
CTL125	Control	3	2016-09-19	0	0	NA	36.4	10.0	NA	78.0	0	22	14.5	0	0.19	-0.92	-2.05	Control	0	0	0	0	1	1	0	0	0	0	0	Stunting	1	0	1	NA	NA	NA	NA	NA	NA	NA
CTL126	Control	4	2016-09-16	1	0	NA	36.7	14.2	NA	99.0	0	56	15.0	0	-0.74	-1.71	-2.01	Control	0	0	0	0	1	1	0	0	0	0	0	Stunting	1	0	1	NA	NA	NA	NA	NA	NA	NA
CTL128	Control	1	2016-09-19	1	0	NA	37.3	7.2	NA	65.0	1	6	14.0	0	-0.11	-1.15	-1.68	Control	0	0	0	0	0	0	0	0	0	1	0	NA	0	0	1	NA	NA	NA	NA	NA	NA	NA
CTL129	Control	4	2016-09-20	0	0	NA	36.6	12.1	NA	92.0	0	42	14.5	0	-0.94	-1.71	-1.83	Control	0	0	0	0	0	0	0	0	0	1	0	NA	0	0	1	NA	NA	NA	NA	NA	NA	NA
CTL130	Control	4	2016-09-19	0	1	NA	36.7	16.6	NA	97.0	0	48	16.3	0	1.53	0.18	-1.4	Control	0	0	0	0	0	0	0	0	0	1	0	NA	0	0	1	NA	NA	NA	NA	NA	NA	NA
CTL131	Control	1	2016-09-19	0	0	NA	37.4	6.0	NA	59.0	1	2	12.5	0	0.72	0.51	0.07	Control	0	0	0	0	0	0	0	1	0	0	0	Insufficient clinical data	0	0	NA	NA	NA	NA	NA	NA	NA	NA
CTL134	Control	2	2016-09-22	0	0	NA	37.9	7.7	NA	67.0	1	9	15.0	0	0.25	-0.73	-1.68	Control	0	0	0	0	0	0	0	0	0	1	0	NA	0	0	1	NA	NA	NA	NA	NA	NA	NA
CTL135	Control	3	2016-09-22	0	0	NA	37.4	7.9	NA	73.5	0	14	12.7	0	-1.3	-1.58	-1.37	Control	0	0	0	0	0	0	0	0	0	1	0	NA	0	0	1	NA	NA	NA	NA	NA	NA	NA
CTL137	Control	4	2016-09-23	1	0	NA	37.4	17.4	NA	102.5	0	48	17.0	0	0.93	0.43	-0.29	Control	0	0	0	0	0	0	0	0	0	1	0	NA	0	0	1	NA	NA	NA	NA	NA	NA	NA
CTL140	Control	4	2016-09-24	0	0	NA	37.0	13.1	NA	98.5	0	45	14.0	0	-1.39	-1.34	-0.69	Control	0	0	0	0	0	0	0	0	0	1	0	NA	0	0	1	NA	NA	NA	NA	NA	NA	NA
CTL141	Control	3	2016-09-26	1	0	NA	37.3	9.6	NA	76.0	0	15	15.0	0	-0.13	-0.81	-1.58	Control	0	0	0	0	0	0	0	0	0	1	0	NA	0	0	1	NA	NA	NA	NA	NA	NA	NA
CTL142	Control	3	2016-09-27	0	0	NA	37.0	10.0	NA	77.5	0	21	15.0	0	0.29	(-)0.78	(-)1.98	Control	0	0	0	0	0	0	0	1	0	0	0	Insufficient clinical data	0	0	1	NA	NA	NA	NA	NA	NA	NA
CTL143	Control	2	2016-09-28	0	0	NA	37.1	8.9	NA	70.0	1	11	15.0	0	0.94	0.11	(-)1.23	Control	0	0	0	0	0	0	0	1	0	0	0	Insufficient clinical data	0	0	1	NA	NA	NA	NA	NA	NA	NA
CTL144	Control	2	2016-09-30	1	0	NA	36.6	8.8	NA	71.0	1	9	14.0	0	0.21	-0.37	-0.99	Control	0	0	0	0	0	0	0	0	0	1	0	NA	0	0	1	NA	NA	NA	NA	NA	NA	NA
CTL145	Control	3	2016-09-28	0	0	NA	37.3	9.7	NA	78.0	0	18	15.0	0	-0.15	-0.44	-0.69	Control	0	0	0	0	0	0	0	0	0	1	0	NA	0	0	1	NA	NA	NA	NA	NA	NA	NA
CTL146	Control	3	2016-09-27	1	0	NA	36.3	9.0	NA	82.0	0	23	14.0	0	-2.49	-2.63	-1.67	Control	0	0	1	1	0	2	0	0	0	0	1	MAM	1	0	1	NA	NA	NA	NA	NA	NA	NA
CTL147	Control	3	2016-09-30	1	0	NA	36.9	9.8	NA	80.0	0	21	14.0	0	-0.93	-1.6	-1.82	Control	0	0	0	0	0	0	0	0	0	1	0	NA	0	0	1	NA	NA	NA	NA	NA	NA	NA
CTL148	Control	3	2016-09-30	0	1	2016-10-18	36.0	10.0	NA	81.0	0	24	16.0	0	-0.5	-1.28	-1.7	Control	0	0	0	0	0	0	0	0	0	1	0	NA	0	0	1	NA	NA	NA	NA	NA	NA	NA
CTL149	Control	2	2016-09-30	1	0	NA	36.6	8.5	NA	71.0	0	9	15.0	0	-0.21	-0.52	-0.64	Control	0	0	0	0	0	0	0	0	1	0	0	not sampled	0	0	0	NA	NA	NA	NA	NA	NA	NA
CTL150	Control	3	2016-09-30	0	0	NA	37.0	10.0	NA	80.0	0	18	16.0	0	-0.26	-0.19	0	Control	0	0	0	0	0	0	0	0	0	1	0	NA	0	0	1	NA	NA	NA	NA	NA	NA	NA
CTL151	Control	3	2016-10-03	1	0	NA	36.2	10.7	NA	81.0	0	13	17.0	0	0.07	0.72	1.64	Control	0	0	0	0	0	0	0	0	0	1	0	NA	0	0	1	NA	NA	NA	NA	NA	NA	NA
CTL152	Control	2	2016-10-03	0	0	NA	36.7	7.0	NA	73.0	1	12	13.0	0	-2.6	-2.26	-0.83	Control	0	0	1	1	0	2	0	0	0	0	1	MAM	1	0	1	NA	NA	NA	NA	NA	NA	NA
CTL153	Control	3	2016-10-03	0	0	NA	37.1	10.5	NA	82.0	0	18	17.0	0	-0.18	0.19	0.69	Control	0	0	0	0	0	0	0	0	0	1	0	NA	0	0	1	NA	NA	NA	NA	NA	NA	NA
CTL154	Control	3	2016-10-03	1	0	NA	36.9	13.1	NA	90.0	0	22	15.0	0	0.2	0.95	1.56	Control	0	0	0	0	0	0	0	0	0	1	0	NA	0	0	1	NA	NA	NA	NA	NA	NA	NA
CTL155	Control	3	2016-09-30	1	0	NA	37.3	10.0	NA	81.0	0	20	14.0	0	-0.91	-1.27	-1.18	Control	0	0	0	0	0	0	0	0	0	1	0	NA	0	0	1	NA	NA	NA	NA	NA	NA	NA
CTL156	Control	2	2016-10-03	1	0	NA	36.8	9.8	NA	76.2	0	11	15.0	0	0.07	0.35	0.67	Control	0	0	0	0	0	0	0	0	0	1	0	NA	0	0	1	NA	NA	NA	NA	NA	NA	NA
CTL157	Control	3	2016-10-03	1	0	NA	37.6	10.0	NA	83.0	0	22	13.5	0	-1.4	-1.44	-0.82	Control	0	0	0	0	0	0	0	0	0	1	0	NA	0	0	1	NA	NA	NA	NA	NA	NA	NA
CTL158	Control	3	2016-10-09	0	0	NA	37.1	9.2	NA	76.0	0	19	13.5	0	-0.31	-1.1	-1.79	Control	0	0	0	0	0	0	0	0	0	1	0	NA	0	0	1	NA	NA	NA	NA	NA	NA	NA
CTL159	Control	3	2016-10-09	0	0	NA	37.4	9.4	NA	78.8	0	18	12.8	0	-0.69	-0.75	-0.53	Control	0	0	0	0	0	0	0	0	1	0	0	not sampled	0	0	0	NA	NA	NA	NA	NA	NA	NA
CTL160	Control	3	2016-10-09	1	0	NA	36.8	9.3	NA	77.0	0	15	14.0	0	-0.76	-0.99	-0.97	Control	0	0	0	0	0	0	0	0	0	1	0	NA	0	0	1	NA	NA	NA	NA	NA	NA	NA
CTL161	Control	3	2016-10-09	0	0	NA	37.0	9.2	NA	76.0	0	17	13.5	0	-0.16	-0.76	-1.4	Control	0	0	0	0	0	0	0	0	0	1	0	NA	0	0	1	NA	NA	NA	NA	NA	NA	NA
CTL162	Control	3	2016-10-09	0	0	NA	36.9	9.0	NA	73.5	0	16	14.0	0	0.17	-0.88	-2.15	Control	0	0	0	0	1	1	0	0	1	0	0	not sampled	0	0	0	NA	NA	NA	NA	NA	NA	NA
CTL163	Control	3	2016-10-07	1	0	NA	37.0	9.8	NA	73.0	1	15	15.5	0	0.9	-0.51	-2.52	Control	0	0	0	0	1	1	0	0	0	0	0	Stunting	1	0	1	NA	NA	NA	NA	NA	NA	NA
CTL164	Control	3	2016-10-09	0	0	NA	36.6	12.0	NA	82.6	0	21	13.5	0	1.15	0.77	-0.18	Control	0	0	0	0	0	0	0	0	0	1	0	NA	0	0	1	NA	NA	NA	NA	NA	NA	NA
CTL165	Control	2	2016-10-09	0	0	NA	36.4	8.8	NA	72.0	1	8	14.4	0	0.29	0.56	0.79	Control	0	0	0	0	0	0	0	0	1	0	0	not sampled	0	0	0	NA	NA	NA	NA	NA	NA	NA
CTL166	Control	2	2016-10-09	1	0	NA	37.4	8.2	NA	73.0	1	10	13.6	0	-1.26	-1.09	-0.28	Control	0	0	0	0	0	0	0	0	0	1	0	NA	0	0	1	NA	NA	NA	NA	NA	NA	NA
CTL167	Control	2	2016-10-09	0	0	NA	37.0	9.2	NA	70.0	1	10	13.4	0	1.29	0.6	-0.75	Control	0	0	0	0	0	0	0	0	0	1	0	NA	0	0	1	NA	NA	NA	NA	NA	NA	NA
CTL168	Control	3	2016-10-07	0	0	NA	36.1	8.4	NA	72.2	0	17	12.5	0	-0.27	-1.51	-2.7	Control	0	0	0	0	1	1	0	0	0	0	0	other type of malnutrition	1	0	1	NA	NA	NA	NA	NA	NA	NA
CTL169	Control	2	2016-10-09	0	0	NA	37.0	8	NA	65.8	1	9	14.0	0	1.04	-0.3	-1.94	Control	0	0	0	0	0	0	0	0	0	1	0	NA	0	0	1	NA	NA	NA	NA	NA	NA	NA
CTL170	Control	3	2016-10-09	0	0	NA	37.1	11.0	NA	80.0	0	21	14.1	0	0.8	0.07	-1.04	Control	0	0	0	0	0	0	0	0	0	1	0	NA	0	0	1	NA	NA	NA	NA	NA	NA	NA
CTL171	Control	3	2016-10-07	1	0	NA	36.2	10.2	NA	78.4	0	22	13.0	0	-0.1	-1.28	-2.42	Control	0	0	0	0	1	1	0	0	0	0	0	Stunting	1	0	1	NA	NA	NA	NA	NA	NA	NA
CTL172	Control	2	2016-10-07	1	0	NA	37.1	8.0	NA	67.5	1	9	12.7	0	0.23	-1.03	-2.1	Control	0	0	0	0	1	1	0	0	0	0	0	Stunting	1	0	1	NA	NA	NA	NA	NA	NA	NA
CTL173	Control	3	2016-10-11	0	0	NA	36.8	8.2	NA	70.5	0	18	13.5	0	-0.28	-1.92	-3.38	Control	0	0	0	1	2	3	0	0	0	0	0	other type of malnutrition	1	0	1	NA	NA	NA	NA	NA	NA	NA
CTL174	Control	3	2016-10-11	1	0	NA	37.0	10.0	NA	77.0	1	14	15.0	0	0.13	-0.12	-0.49	Control	0	0	0	0	0	0	0	0	1	0	0	not sampled	0	0	0	NA	NA	NA	NA	NA	NA	NA
CTL175	Control	3	2016-10-09	1	0	NA	37.1	9.2	NA	72.0	1	16	14.7	0	0.44	-1.27	-3.28	Control	0	0	0	1	2	3	0	0	0	0	0	other type of malnutrition	1	0	1	NA	NA	NA	NA	NA	NA	NA
CTL176	Control	2	2016-10-11	0	0	NA	37.8	6.9	NA	70.0	1	10	13.0	0	-1.91	-1.8	-0.78	Control	0	0	0	0	0	0	0	0	0	1	0	Underweight	0	0	1	NA	NA	NA	NA	NA	NA	NA
CTL177	Control	3	2016-10-09	1	0	NA	37.4	10.2	NA	80.0	1	16	14.8	0	-0.29	-0.33	-0.2	Control	0	0	0	0	0	0	0	0	0	1	0	NA	0	0	1	NA	NA	NA	NA	NA	NA	NA
CTL178	Control	2	2016-10-11	1	0	NA	36.1	7.9	NA	67.0	1	7	14.0	0	0.25	-0.58	-1.23	Control	0	0	0	0	0	0	0	0	0	1	0	Stunting	0	0	1	NA	NA	NA	NA	NA	NA	NA
CTL179	Control	2	2016-10-12	1	0	NA	36.4	6.5	NA	67.5	1	12	11.7	0	-2.38	-3.6	-3.63	Control	0	1	1	2	2	6	0	0	0	0	1	MAM	1	0	1	NA	NA	NA	NA	NA	NA	NA
CTL180	Control	3	2016-10-12	0	0	NA	36.4	10	NA	78.0	0	14	16.0	0	0.34	0.44	0.43	Control	0	0	0	0	0	0	0	0	0	1	0	NA	0	0	1	NA	NA	NA	NA	NA	NA	NA
CTL182	Control	2	2016-10-10	0	0	NA	36.8	6.4	NA	67.5	1	8	12.0	0	-2.01	-1.89	-0.69	Control	0	1	1	0	0	2	0	0	0	0	1	MAM	1	0	1	NA	NA	NA	NA	NA	NA	NA
CTL181	Control	2	2016-10-12	1	0	NA	36.6	6.7	NA	69.0	1	7	12.3	0	-2.54	-2.28	-0.71	Control	0	1	1	1	0	3	0	0	0	0	1	MAM	1	0	1	NA	NA	NA	NA	NA	NA	NA
CTL183	Control	2	2016-10-12	1	0	NA	36.8	9.6	NA	75.0	1	7	14.0	0	0.53	1.54	2.65	Control	0	0	0	0	0	0	0	0	1	0	0	not sampled	0	0	0	NA	NA	NA	NA	NA	NA	NA
CTL184	Control	2	2016-10-12	0	0	NA	37.4	8.8	NA	75.0	1	9	14.0	0	-0.44	0.31	1.43	Control	0	0	0	0	0	0	0	0	1	0	0	not sampled	0	0	0	NA	NA	NA	NA	NA	NA	NA
CTL185	Control	2	2016-10-12	0	0	NA	36.7	7.7	NA	70.0	0	12	13.0	0	-0.65	-1.32	-1.73	Control	0	0	0	0	0	0	0	0	0	1	0	NA	0	0	1	NA	NA	NA	NA	NA	NA	NA
CTL186	Control	2	2016-10-12	0	0	NA	36.9	7.4	NA	70.0	1	12	13.0	0	-1.1	-1.66	-1.73	Control	0	0	0	0	0	0	0	0	0	1	0	NA	0	0	1	NA	NA	NA	NA	NA	NA	NA
CTL187	Control	2	2016-10-12	1	0	NA	36.4	7.4	NA	72.5	1	9	14.0	0	-2.42	-1.77	0.04	Control	0	0	1	0	0	1	0	0	0	0	1	MAM	1	0	0	NA	NA	NA	NA	NA	NA	NA
CTL188	Control	2	2016-10-12	1	0	NA	35.9	9.2	NA	75.0	1	7	14.0	0	-0.39	0.81	2.41	Control	0	0	0	0	0	0	0	0	0	1	0	NA	0	0	1	NA	NA	NA	NA	NA	NA	NA
CTL189	Control	3	2016-10-12	1	0	NA	36.6	9.1	NA	78.0	0	15	13.5	0	-1.26	-1.21	-0.62	Control	0	0	0	0	0	0	0	0	0	1	0	NA	0	0	1	NA	NA	NA	NA	NA	NA	NA
CTL190	Control	2	2016-10-12	0	0	NA	36.0	8.9	NA	69.0	1	11	12.5	0	1.21	0.09	-1.67	Control	0	0	0	0	0	0	0	0	0	1	0	NA	0	0	1	NA	NA	NA	NA	NA	NA	NA
CTL191	Control	3	2016-10-12	1	0	NA	37.0	8.9	NA	75.0	0	21	13.0	0	-0.98	-2.45	-3.52	Control	0	0	0	1	2	3	0	1	0	0	0	Insuffisiant clinical data	0	0	0	NA	NA	NA	NA	NA	NA	NA
CTL192	Control	3	2016-10-18	1	0	NA	37.1	8.3	NA	80.0	0	21	13.0	0	-3.05	-3.01	-1.7	Control	1	0	2	2	0	5	0	0	0	0	1	MAM	1	0	1	NA	NA	NA	NA	NA	NA	NA
CTL193	Control	3	2016-10-18	1	0	NA	36.2	10.0	NA	78.0	0	17	15.2	0	-0.25	-0.8	-1.31	Control	0	0	0	0	0	0	0	0	1	0	0	not sampled	0	0	0	NA	NA	NA	NA	NA	NA	NA
CTL194	Control	2	2016-10-17	0	0	NA	36.3	6.1	NA	62.5	1	8	12.7	0	-0.69	-2.37	-2.91	Control	0	0	0	1	1	2	0	0	0	0	1	MAM	1	0	1	NA	NA	NA	NA	NA	NA	NA
CTL195	Control	2	2016-10-17	1	0	NA	36.0	6.2	NA	70.5	1	8	13.0	0	-4	-3.12	-0.36	Control	1	0	2	2	0	5	0	0	0	0	0	MAS	1	0	1	NA	NA	NA	NA	NA	NA	NA
CTL196	Control	3	2016-10-17	1	0	NA	37.0	12.4	NA	86.5	0	20	18.0	0	0.36	0.64	0.73	Control	0	0	0	0	0	0	0	0	1	0	0	not sampled	0	0	0	NA	NA	NA	NA	NA	NA	NA
CTL197	Control	2	2016-10-17	0	0	NA	37.1	6.9	NA	68.5	1	9	13.0	0	-1.46	-1.6	-0.96	Control	0	0	0	0	0	0	0	0	0	1	0	NA	0	0	1	NA	NA	NA	NA	NA	NA	NA
CTL198	Control	2	2016-10-17	1	0	NA	36.4	9.3	NA	72.5	1	8	16.0	0	0.42	0.55	0.54	Control	0	0	0	0	0	0	0	0	0	1	0	NA	0	0	1	NA	NA	NA	NA	NA	NA	NA
CTL199	Control	3	2016-10-17	1	0	NA	36.2	9.6	NA	80.0	0	24	15.0	0	-1.19	-2.14	-2.46	Control	0	0	0	1	1	2	0	0	0	0	0	MC	1	0	1	NA	NA	NA	NA	NA	NA	NA
CTL200	Control	3	2016-10-18	0	0	NA	36.6	8.1	NA	76.0	0	19	13.1	0	-1.78	-2.24	-1.88	Control	0	0	0	1	0	1	0	0	0	0	0	MALNUTRITION	1	0	1	NA	NA	NA	NA	NA	NA	NA
CTL201	Control	2	2016-10-17	1	0	NA	36.1	10.0	NA	71.0	1	9	17.5	0	1.72	0.93	-0.74	Control	0	0	0	0	0	0	0	0	0	1	0	NA	0	0	1	NA	NA	NA	NA	NA	NA	NA
CTL202	Control	3	2016-10-17	0	0	NA	36.2	7.3	NA	75.0	0	18	13.5	0	-2.79	-2.97	-1.9	Control	0	0	1	1	0	2	0	0	0	0	1	Moderate wasting	1	0	1	NA	NA	NA	NA	NA	NA	NA
CTL203	Control	2	2016-10-17	1	0	NA	36.5	8.3	NA	74.0	0	11	15.0	0	-1.4	-1.27	-0.5	Control	0	0	0	1	0	1	0	0	0	1	0	NA	0	0	1	NA	NA	NA	NA	NA	NA	NA
CTL204	Control	2	2016-10-17	0	0	NA	36.6	7.5	NA	77.5	1	11	13.5	0	-2.9	-1.36	1.59	Control	0	0	1	0	0	1	0	0	0	0	1	Moderate wasting	1	0	1	NA	NA	NA	NA	NA	NA	NA
CTL205	Control	2	2016-10-17	0	0	NA	37.0	7.9	NA	72.0	1	11	14.0	0	-0.91	-0.93	-0.56	Control	0	0	0	0	0	0	0	0	0	1	0	NA	0	0	1	NA	NA	NA	NA	NA	NA	NA
CTL206	Control	3	2016-10-17	1	0	NA	36.8	10.3	NA	80.0	0	15	16.3	0	-0.32	-0.18	0.22	Control	0	0	0	0	0	0	0	0	1	0	0	not sampled	0	0	0	NA	NA	NA	NA	NA	NA	NA
CTL207	Control	3	2016-10-17	0	0	NA	37.5	10.3	NA	87.5	0	19	14.0	0	-1.79	-0.2	1.98	Control	0	0	0	0	0	0	0	0	0	1	0	NA	0	0	1	NA	NA	NA	NA	NA	NA	NA
CTL208	Control	2	2016-10-17	1	0	NA	37.8	8.4	NA	73.0	1	9	15.0	0	-0.96	-0.68	0.15	Control	0	0	0	0	0	0	0	0	0	1	0	NA	0	0	1	NA	NA	NA	NA	NA	NA	NA
CTL209	Control	2	2016-10-19	1	0	NA	37.0	11.0	NA	78.0	1	11	15.0	0	1.03	1.21	0.95	Control	0	0	0	0	0	0	0	0	1	0	0	not sampled	0	0	0	NA	NA	NA	NA	NA	NA	NA
CTL210	Control	2	2016-10-19	1	0	NA	37.3	9	NA	72.0	1	7	14.0	0	0.18	0.65	1.13	Control	0	0	0	0	0	0	0	0	0	1	0	NA	0	0	1	NA	NA	NA	NA	NA	NA	NA
CTL211	Control	1	2016-10-19	1	0	NA	NA	7.3	NA	66.0	1	6	14.0	0	-0.34	-1.15	-1.43	Control	0	0	0	0	0	0	0	0	1	0	0	not sampled	0	0	0	NA	NA	NA	NA	NA	NA	NA
CTL212	Control	2	2016-10-21	0	0	NA	37.4	8.2	NA	73.0	1	8	13.0	0	-0.75	0.17	1.62	Control	0	0	0	0	0	0	0	0	0	1	0	NA	0	0	1	NA	NA	NA	NA	NA	NA	NA
CTL213	Control	2	2016-10-21	0	0	NA	37.2	10.0	NA	68.0	1	7	14.5	0	2.66	1.63	-0.71	Control	0	0	0	0	0	0	0	0	0	1	0	NA	0	0	1	NA	NA	NA	NA	NA	NA	NA
CTL214	Control	2	2016-10-21	0	0	NA	37.0	7.2	NA	66.0	1	7	13.5	0	-0.16	-0.81	-1.15	Control	0	0	0	0	0	0	0	0	1	0	0	not sampled	0	0	0	NA	NA	NA	NA	NA	NA	NA
CTL215	Control	2	2016-10-24	1	0	NA	37.8	7.2	NA	62.0	1	8	12.0	0	1.17	-1.74	-4.09	Control	0	1	0	0	2	3	0	0	0	0	0	Stunting	1	0	0	NA	NA	NA	NA	NA	NA	NA
CTL216	Control	2	2016-11-04	1	0	NA	36.2	9	NA	74.7	1	7	14.0	0	-0.58	0.7	2.46	Control	0	0	0	0	1	1	0	0	1	0	0	not sampled	0	0	1	NA	NA	NA	NA	NA	NA	NA
CTL217	Control	2	2016-11-04	0	0	NA	36.7	8	NA	73.7	1	8	13.4	0	-1.21	0.01	2	Control	0	0	0	0	1	1	0	0	0	1	0	NA	0	0	1	NA	NA	NA	NA	NA	NA	NA
CTL218	Control	3	2016-11-04	1	0	NA	35.8	7.8	NA	73.0	0	13	13.0	0	-1.9	-2.14	-1.62	Control	0	0	0	1	0	1	0	0	0	0	0	Underweight	1	0	0	NA	NA	NA	NA	NA	NA	NA
CTL219	Control	2	2016-11-04	0	0	NA	37.2	6.2	NA	66.0	1	8	11.0	0	-1.86	-2.36	-1.7	Control	1	0	0	1	0	2	0	0	0	0	0	MAM	1	0	0	NA	NA	NA	NA	NA	NA	NA
CTL220	Control	2	2016-11-04	1	0	NA	35.8	7.9	NA	73.0	1	8	14.0	0	-1.73	-1.08	0.48	Control	0	0	0	0	0	0	0	0	1	0	0	not sampled	0	0	0	NA	NA	NA	NA	NA	NA	NA
CTL221	Control	2	2016-11-04	1	0	NA	36.7	7.5	NA	66.5	1	7	13.5	0	-0.19	-0.97	-1.31	Control	0	0	0	0	0	0	0	0	0	1	0	NA	0	0	1	NA	NA	NA	NA	NA	NA	NA
CTL222	Control	2	2016-11-04	0	0	NA	36.9	7.2	NA	71.0	1	7	13.5	0	-1.71	-0.54	1.52	Control	0	0	0	0	0	0	0	0	0	1	0	NA	0	0	1	NA	NA	NA	NA	NA	NA	NA
CTL223	Control	2	2016-11-04	0	0	NA	36.6	6.7	NA	69.0	1	7	13.5	0	-1.96	-1.13	0.65	Control	0	0	0	0	0	0	0	0	0	1	0	NA	0	0	1	NA	NA	NA	NA	NA	NA	NA
CTL224	Control	2	2016-11-04	1	0	NA	36.4	7.5	NA	69.5	1	8	14.0	0	-1.27	-1.55	-1.08	Control	0	0	0	0	0	0	0	0	1	0	0	not sampled	0	0	0	NA	NA	NA	NA	NA	NA	NA
CTL225	Control	2	2016-11-04	1	0	NA	36.8	7.6	NA	69.0	1	10	14.0	0	-0.93	-1.88	-2.24	Control	0	0	0	0	1	1	0	0	1	0	0	not sampled	0	0	0	NA	NA	NA	NA	NA	NA	NA
CTL226	Control	3	2016-11-04	1	0	NA	36.6	10.2	NA	83.0	0	21	14.0	0	-1.15	-1.12	-0.53	Control	0	0	0	0	0	0	0	0	0	1	0	NA	0	0	1	NA	NA	NA	NA	NA	NA	NA
CTL227	Control	2	2016-11-11	1	0	NA	37.4	7.9	NA	72.0	1	7	14.5	0	-1.43	-0.79	0.65	Control	0	0	0	0	0	0	0	0	1	0	0	not sampled	0	0	0	NA	NA	NA	NA	NA	NA	NA
CTL228	Control	2	2016-11-11	1	0	NA	37.0	7.1	NA	69.0	1	8	13.5	0	-1.79	-2.05	-1.31	Control	0	0	0	1	0	1	0	0	1	0	0	not sampled	0	0	0	NA	NA	NA	NA	NA	NA	NA
CTL229	Control	2	2016-11-11	0	0	NA	37.0	8.5	NA	73.0	1	9	14.0	0	-0.34	-0.02	0.62	Control	0	0	0	0	0	0	0	0	1	0	0	not sampled	0	0	0	NA	NA	NA	NA	NA	NA	NA
CTL230	Control	2	2016-11-11	1	0	NA	36.9	8.0	NA	71.0	1	9	14.0	0	-0.96	-1.24	-0.99	Control	0	0	0	0	0	0	0	0	1	0	0	not sampled	0	0	0	NA	NA	NA	NA	NA	NA	NA
CTL231	Control	2	2016-11-11	1	0	NA	36.6	10.0	NA	75.0	1	7	14.8	0	0.61	1.6	2.43	Control	0	0	0	0	1	1	0	0	0	1	0	NA	0	0	1	NA	NA	NA	NA	NA	NA	NA
CTL232	Control	2	2016-11-12	0	0	NA	37.2	8.3	NA	71.0	1	9	14.5	0	-0.09	-0.17	-0.19	Control	0	0	0	0	0	0	0	0	1	0	0	not sampled	0	0	0	NA	NA	NA	NA	NA	NA	NA
CTL233	Control	2	2016-11-17	1	0	NA	37.0	8.2	NA	67.0	1	10	14.0	0	0.7	-1.15	-3.02	Control	0	0	0	0	2	2	0	0	0	0	0	Stunting	1	0	1	NA	NA	NA	NA	NA	NA	NA
CTL234	Control	2	2016-11-17	0	0	NA	36.6	8.4	NA	70.0	1	11	14.0	0	0.31	-0.52	-1.56	Control	0	0	0	0	0	0	0	0	1	0	0	not sampled	0	0	0	NA	NA	NA	NA	NA	NA	NA
CTL235	Control	2	2016-11-17	1	0	NA	37.1	9.1	NA	73.0	1	7	14.0	0	0.02	0.51	1.1	Control	0	0	0	0	0	0	0	0	1	0	0	not sampled	0	0	0	NA	NA	NA	NA	NA	NA	NA
CTL236	Control	2	2016-11-17	0	0	NA	36.2	9.4	NA	71.0	1	10	14.3	0	1.26	0.71	-0.48	Control	0	0	0	0	0	0	0	0	0	1	0	NA	0	0	1	NA	NA	NA	NA	NA	NA	NA
CTL237	Control	2	2016-11-17	1	0	NA	37.2	10.9	NA	73.5	1	11	15.8	0	2	1.12	-0.94	Control	0	0	0	0	0	0	0	0	1	0	0	not sampled	0	0	0	NA	NA	NA	NA	NA	NA	NA
CTL238	Control	2	2016-11-22	1	0	NA	36.4	8.3	NA	72.0	1	8	13.5	0	-0.81	-0.57	0.17	Control	0	0	0	0	0	0	0	0	0	1	0	NA	0	0	1	NA	NA	NA	NA	NA	NA	NA
CTL239	Control	2	2016-11-22	0	0	NA	36.9	7.2	NA	68.0	1	11	13.5	0	-0.81	-1.81	-2.33	Control	0	0	0	0	1	1	0	0	1	0	0	not sampled	0	0	0	NA	NA	NA	NA	NA	NA	NA
CTL240	Control	2	2016-11-22	0	0	NA	36.6	8.4	NA	70.0	1	9	13.5	0	0.31	0	-0.44	Control	0	0	0	0	0	0	0	0	0	1	0	NA	0	0	1	NA	NA	NA	NA	NA	NA	NA
CTL241	Control	2	2016-11-22	1	0	NA	37.0	9.0	NA	76.6	1	11	15.7	0	-1.07	-0.63	0.36	Control	0	0	0	0	0	0	0	0	0	1	0	NA	0	0	1	NA	NA	NA	NA	NA	NA	NA
CTL242	Control	2	2016-11-22	1	0	NA	36.0	7.7	NA	67.0	1	7	14.3	0	-0.06	-0.81	-1.23	Control	0	0	0	0	0	0	0	0	1	0	0	not sampled	0	0	0	NA	NA	NA	NA	NA	NA	NA
CTL243	Control	2	2016-11-22	1	0	NA	37.4	8.9	NA	74.0	1	9	14.0	0	-0.53	-0.25	0.36	Control	0	0	0	0	0	0	0	0	1	0	0	not sampled	0	0	1	NA	NA	NA	NA	NA	NA	NA
CTL244	Control	2	2016-12-01	1	0	NA	37.1	10.2	NA	74.5	1	12	17.0	0	0.97	0.5	-0.54	Control	0	0	0	0	0	0	0	0	0	1	0	NA	0	0	1	NA	NA	NA	NA	NA	NA	NA
CTL245	Control	2	2016-12-01	1	0	NA	36.9	9.9	NA	70.0	1	9	15.0	0	1.91	0.88	-1.09	Control	0	0	0	0	0	0	0	0	1	0	0	not sampled	0	0	0	NA	NA	NA	NA	NA	NA	NA
CTL246	Control	2	2016-12-01	1	0	NA	37.5	8.0	NA	67.0	1	7	14.0	0	0.4	-0.35	-1.02	Control	0	0	0	0	0	0	0	0	0	1	0	NA	0	0	1	NA	NA	NA	NA	NA	NA	NA
CTL247	Control	3	2016-12-24	1	0	NA	NA	10.9	NA	77.0	0	18	15.5	0	0.99	-0.16	-1.95	Control	0	0	0	0	0	0	0	0	0	1	0	NA	0	0	1	NA	NA	NA	NA	NA	NA	NA
CTL248	Control	2	2017-02-11	1	0	NA	NA	8.0	NA	68.0	1	7	15.0	0	0.05	-0.48	-0.8	Control	0	0	0	0	0	0	0	0	0	1	0	NA	0	0	1	NA	NA	NA	NA	NA	NA	NA

## Sheet: Table S3
Table S3. Case selection
LRF= Low Respiratory Failure
Sample ID	Screened status	Age category	Date Sample 1	Gender	Sample 2	Date Sample 2	Temperature	Weight	Weight at discharge	Height	Recumbant	Age (months)	MUAC	Œdema	WHZ	WAZ	HAZ	Outcome	Death circumtance	Other	Bristol	Diagnostic	F75	F100	F100DS	PPN	ATB	ATP	ATMycose	Other treatment	Parasitology	TDR	VIH
SAM001	case	1	2015-05-25	0	1	2015-06-08	37.3	2.35	2.8	47.0	1	1	6.0	0	-2.01	-3.92	-3.46	Lost to follow up	NA	bulous lesions	6.0	Skin rash/marasmus	NA	NA	D0	NA	Erythromycin	coartem	Nystatin	NA	Negative	Negative	NA
SAM002	case	1	2015-05-25	1	1	2015-06-08	37.5	2.5	3.5	48.5	1	1	5.5	0	-2.25	-3.98	-3.24	Lost to follow up	NA	conjunctivitis	7.0	conjunctivitis+scarsof bulous lesions	NA	NA	D0	NA	Erythromycin	coartem	Nystatin	NA	Calcium oxalate	Negative	NA
SAM003	case	1	2015-05-20	1	0	NA	37.3	2.6	2.75	46.0	1	1	5.0	0	-0.03	-3.76	-4.52	NA	NA	oral candidiasis . ppn	6.0	oral candidiasis / marasmus	NA	NA	D0	NA	Amoxicillin	NA	Nystatin	NA	Negative	Negative	NA
SAM004	case	1	2015-06-25	1	0	NA	37.6	3.3	3.3	53.0	1	1	9.0	0	-2.3	-2.3	-0.99	Cured	NA	Candidiasis	6.0	oral candidiasis / marasmus	D0	NA	NA	NA	Amoxicillin	coartem	Nystatin	NA	NA	Negative	NA
SAM005	case	1	2015-06-25	0	0	NA	36.6	3.3	3.55	53.5	1	1	9.0	0	-2.66	-1.8	-0.19	Cured	NA	Candidiasis	2.0	oral candidiasis / marasmus	D0	NA	NA	NA	Amoxicillin	coartem	Nystatin	NA	NA	Negative	NA
SAM006	case	1	2015-07-21	0	1	2015-08-02	37.0	3.7	3.9	59.0	1	6	9.4	0	-4.65	-5.15	-2.98	Cured	NA	gastroenteritis	6.0	Gastroenteritis/marasmus	D0	D3	NA	D9	Amoxicillin, Metronidazole	coartem	Nystatin	NA	NA	Negative	NA
SAM007	case	2	2015-05-09	1	1	2015-05-19	38.3	3.8	4.3	59.5	1	8	8.2	0	-5.15	-6.26	-5.04	NA	NA	Diarrhea, emesis	7.0	Diarrhea/Marasmus	D0	D4	NA	D5	Amoxicillin	Coartem	Nystatin	NA	Negative	Negative	NA
SAM008	case	2	2015-05-26	0	1	2015-06-04	37.3	3.9	NA	60.0	1	7	9.0	0	-4.58	-5.16	-3.17	Lost to follow up	NA	NA	7.0	Marasmus	D0	D4	NA	D5	coamox	coartem	Nystatin	NA	Candida albicans	Negative	NA
SAM009	case	1	2015-07-07	0	0	NA	36.7	4.5	5.6	61.0	1	6	9.0	0	-3.53	-3.91	-2.1	NA	NA	Diarrhea	6.0	Diarrhea/Marasmus	D0	NA	NA	NA	Amoxicillin	coartem	Nystatin	NA	NA	Negative	NA
SAM010	case	2	2015-07-28	0	1	2015-08-10	36.3	4.35	4.65	61.0	1	7	9.5	0	-3.9	-4.49	-2.73	Lost to follow up	NA	Diarrhea	6.0	Gastroenteritis/marasmus	D0	D3	NA	D4	Amoxicillin, Metronidazole	coartem	Nystatin	NA	NA	Negative	NA
SAM011	case	2	2015-06-17	0	1	2015-06-26	37.0	5.0	5.4	61.5	1	7	11.2	0	-2.55	-3.52	-2.52	Lost to follow up	NA	diarhea, emesis, Candidiasis	6.0	oral candidiasis / marasmus	D0	NA	NA	NA	coamox	coartem	Nystatin	NA	Negative	Negative	NA
SAM012	case	2	2015-05-14	1	1	2015-05-15	39.5	6.05	6.05	62.0	1	7	11.4	0	-0.93	-2.86	-3.32	NA	NA	Diarrhea	NA	Gastroenteritis/marasmus	D0	NA	NA	NA	NA	Coartem	Nystatin	NA	NA	Negative	NA
SAM013	case	1	2015-05-09	0	1	2015-05-19	36.8	4.9	5.65	62.5	1	6	10.0	0	-3.24	-3.66	-2.07	Cured	NA	Candidiasis	NA	LRF/Marasmus	D0	D5	NA	D5	Ceftriazon, Gentamycin	coartem	Nystatin	NA	Negative	Negative	Positive
SAM014	case	1	2015-08-03	1	1	2015-08-10	35.6	4.4	NA	63.0	1	6	11.0	0	-4.56	-4.07	-1.21	Lost to follow up	NA	emesis	7.0	emesis/Marasmus	D0	D3	NA	D3	Amoxicillin	coartem	Nystatin	NA	NA	Negative	NA
SAM015	case	2	2015-07-15	0	1	2015-07-20	37.6	4.85	5.2	63.0	1	7	11.0	0	-3.55	-3.74	-1.87	Lost to follow up	NA	NA	7.0	Marasmus	D0	D3	NA	D3	Amoxicillin	coartem	Nystatin	NA	NA	Negative	NA
SAM016	case	2	2015-05-20	0	1	2015-05-28	37.2	4.95	5.15	63.0	1	7	11.0	0	-3.33	-3.59	-1.87	Cured	NA	coughing + Diarrhea	7.0	LRF+Gastroenteritis/Marasmus	D0	D21	NA	D24	Ceftriazon, Gentamycin	coartem	Nystatin	NA	Negative	Negative	NA
SAM017	case	2	2015-05-20	0	1	2015-05-28	37.8	5.1	5.45	63.0	1	7	11.0	0	-2.99	-3.37	-1.87	Cured	NA	Diarrhea	6.0	LRF+Diarrhea/Marasmus	D0	D3	NA	D6	Ceftriazon, Gentamycin	coartem	Nystatin	NA	Negative	Negative	NA
SAM018	case	2	2015-05-29	0	1	2015-06-05	38.7	4.7	4.95	64.0	1	8	11.0	0	-4.25	-4.25	-2.02	NA	NA	Diarrhea	7.0	Gastroenteritis/marasmus	D0	D3	NA	NA	Ciprofloxacin, Metronidazole	coartem	Nystatin	NA	NA	Negative	NA
SAM019	case	2	2015-05-08	0	0	2015-05-09	39.5	5.1	NA	64.0	1	9	11.0	0	-3.39	-3.93	-2.54	NA	NA	Diarrhea	NA	Gastroenteritis/marasmus	D0	NA	NA	NA	Amoxicillin, Ciprofloxacin	Coartem	Nystatin	NA	NA	Negative	NA
SAM020	case	2	2015-07-27	0	1	2015-08-10	37.6	5.2	5.45	64.0	1	11	11.0	0	-3.17	-4.22	-3.48	Lost to follow up	NA	Diarrhea	6.0	Gastroenteritis/marasmus	D0	D3	NA	D4	Coamox	coartem	Nystatin	NA	NA	Negative	NA
SAM021	case	2	2015-08-03	0	0	2015-08-10	36.4	4.7	5.2	64.0	1	9	11.5	0	-4.25	-4.49	-2.54	Lost to follow up	NA	conjunctivitis	7.0	Conjuncivitis/Marasmus	D0	D3	NA	D3	Amoxicillin	coartem	Nystatin	NA	NA	Negative	NA
SAM022	case	2	2015-08-03	1	0	2015-08-10	37.6	5.3	6	64.0	1	7	12.0	0	-3.55	-3.92	-2.4	Cured	NA	gastroenteritis	6.0	Gastroenteritis/marasmus	D0	D3	NA	D4	Amoxicillin, Metronidazole	coartem	Nystatin	NA	NA	Negative	NA
SAM023	case	2	2015-07-22	1	0	2015-07-28	36.6	5.25	NA	64.5	1	7	11.5	0	-3.87	-3.99	-2.17	NA	NA	anorexia	6.0	Anorexia/marasmus	D0	D3	NA	D4	Coamox, Metronidazole	coartem	Nystatin	NA	NA	Negative	NA
SAM024	case	2	2015-05-04	1	1	2015-05-13	37.3	4.9	NA	65.0	1	7	10.5	0	-4.83	-4.49	-1.94	NA	NA	inguinal hernia	6.1	inguinalhernia/Marasmus	D0	D4	NA	D4	Amoxicillin	coartem	Nystatin	NA	NA	Negative	NA
SAM025	case	2	2015-07-06	0	1	2015-07-15	38.5	3.5	NA	65.0	1	11	8.0	0	-7.1	-6.48	-3.09	Deceased	Fever 1 month after discharge	anorexia	6.0	Anorexia/marasmus	D0	NA	NA	NA	Ciprofloxacin, Metronidazole	coartem	Nystatin	NA	Negative	Negative	NA
SAM026	case	2	2015-06-03	0	1	2015-06-12	37.2	4.4	NA	65.0	1	8	9.0	0	-5.22	-4.68	-1.59	NA	NA	Diarrhea + oral candidiasis	6.0	Gastroenteritis/marasmus	D0	NA	NA	NA	NA	NA	NA	NA	NA	Negative	NA
SAM027	case	2	2015-06-17	0	0	2015-06-24	38.1	5.0	5.05	65.5	1	8	10.9	0	-4.13	-3.82	-1.38	Lost to follow up	NA	anorexia	NA	Anorexia/marasmus	D0	NA	NA	NA	coamox	coartem	Nystatin	NA	NA	Negative	NA
SAM028	case	2	2015-07-07	1	0	2015-07-13	37.4	5.2	5.65	65.5	1	9	11.0	0	-4.36	-4.58	-2.88	Lost to follow up	NA	IRA basse	7.0	LRF/Marasmus	D0	NA	NA	NA	Ceftriazon	coartem	Nystatin	NA	NA	Negative	NA
SAM029	case	1	2015-07-07	0	0	2015-07-15	37.8	5.2	5.5	65.5	1	6	11.0	0	-3.72	-2.82	-0.11	NA	NA	Diarrhea + oral candidiasis	7.0	Diarrhea/Marasmus	D0	NA	NA	NA	coamox	coartem	Nystatin	NA	NA	Negative	NA
SAM030	case	2	2015-07-09	0	1	2015-07-20	38.9	5.35	5.7	65.5	1	10	11.0	0	-3.41	-3.81	-2.43	Lost to follow up	NA	NA	7.0	MalariasimplesurMarasmus	D0	D5	NA	D5	Amoxicillin	Artemether	Nystatin	NA	NA	Positif	NA
SAM031	case	2	2015-06-30	0	1	2015-07-10	34.6	5.25	5.7	66.0	0	12	10.8	0	-4.01	-4.34	-2.85	Cured	NA	Diarrhea	7.0	Gastroenteritis/marasmus	D0	NA	NA	NA	Coamox	coartem	Nystatin	NA	NA	Negative	NA
SAM032	case	2	2015-06-17	1	0	2015-05-24	38.3	5.6	6.45	66.0	1	8	11.0	0	-3.69	-3.8	-2.1	Lost to follow up	NA	hyperthermia	NA	hyperthermiasurMarasmus	D0	NA	NA	NA	Ceftriazon	coartem	Nystatin	NA	NA	Negative	NA
SAM033	case	2	2015-05-26	0	0	2015-05-31	37.4	5.2	5.45	66.0	1	8	11.5	0	-3.88	-3.53	-1.17	Lost to follow up	NA	Dehydratation by Diarrhea	1.0	Gastroenteritis/marasmus	D0	NA	NA	NA	Metronidazoleperf, Ciprofloxacinperf		Nystatin	NA	Negative	Negative	NA
SAM034	case	2	2015-07-22	1	1	2015-07-30	36.3	5.05	6.7	66.5	1	7	11.0	0	-5.02	-4.27	-1.25	Lost to follow up	NA	gastroenteritis	6.0	Gastroenteritis/marasmus	D0	D3	NA	D4	Ceftriazon	coartem	Nystatin	NA	NA	Negative	NA
SAM035	case	2	2015-07-09	1	1	2015-07-20	37.2	5.3	6.05	66.5	1	8	11.0	0	-4.5	-4.21	-1.87	Lost to follow up	NA	NA	7.0	Marasmus	D0	D4	NA	D5	Amoxicillin	Coartem	Nystatin	NA	NA	Negative	NA
SAM036	case	2	2015-06-25	1	1	2015-07-02	37.8	5.2	5.95	67.0	1	7	11.0	0	-4.87	-4.06	-1.02	NA	NA	Diarhea/emesis	6.0	Anorexia/marasmus	D0	NA	NA	NA	Amoxicillin	coartem	Nystatin	NA	NA	Negative	NA
SAM037	case	1	2015-07-23	0	1	2015-07-30	36.2	5.4	5.5	67.0	1	6	11.2	0	-3.8	-2.5	-0.55	Lost to follow up	NA	anorexia	3.0	Anorexia/marasmus	D0	D3	NA	D4	Amoxicillin	coartem	Nystatin	NA	NA	Negative	NA
SAM038	case	2	2015-07-27	0	0	2015-07-28	38.1	5.45	NA	67.0	0	12	11.5	0	-3.92	-4.08	-2.46	Lost to follow up	NA	gastroenteritis, Evacuated	7.0	Gastroenteritis/marasmus	D0	NA	NA	NA	Metronidazole, Ciprofloxacin	Coartem	Nystatin	NA	NA	Negative	NA
SAM039	case	2	2015-06-23	0	1	2015-07-01	37.4	5.65	NA	67.0	1	9	11.5	0	-3.31	-3.16	-1.3	NA	NA	Diarrhea	7.0	Gastroenteritis/marasmus	D0	D3	NA	D4	Amoxicillin, Metronidazole	coartem	Nystatin	NA	NA	Negative	NA
SAM040	case	2	2015-07-21	0	1	2015-08-10	39.1	4.7	5.05	67.0	1	9	8.5	0	-5.18	-4.49	-1.3	Lost to follow up	NA	malaria. Shigellose	7.0	MalariasurMarasmus	D0	NA	NA	NA	Ceftriazon, Metronidazole	coartem	Nystatin	NA	NA	Negative	Positive
SAM041	case	2	2015-06-08	0	1	2015-06-15	36.8	4.0	5.9	67.0	0	12	9.5	0	-6.72	-5.96	-2.46	Lost to follow up	NA	psychomotor retardation	6.0	RetardpsychomoteursurMarasmus	D0	NA	NA	NA	Amoxicillin	coartem	Nystatin	NA	Negative	Negative	NA
SAM042	case	3	2015-05-15	1	0	2015-05-28	38.4	5.2	5.75	67.5	0	15	11.0	0	-5.24	-5.52	-4.33	NA	NA	coughing	6.0	LRF+Anorexia/Marasmus	D0	D3	NA	D4	coamox	coartem	Nystatin	NA	Negative	Negative	NA
SAM043	case	2	2015-07-21	0	1	2015-07-27	37.4	5.3	5.4	67.5	1	11	11.0	0	-4.35	-4.08	-1.82	Lost to follow up	NA	anorexia, hyperthermia	7.0	Anorexia/marasmus	D0	D3	NA	D5	Amoxicillin, Metronidazole	coartem	Nystatin	NA	NA	Negative	NA
SAM044	case	2	2015-08-03	1	0	2015-08-10	38.9	5.75	5.9	67.5	1	7	11.4	0	-3.91	-3.29	-0.79	Lost to follow up	NA	NA	7.0	Marasmus	D0	D3	NA	D3	Amoxicillin	Artemether	Nystatin	NA	NA	Positif	NA
SAM045	case	2	2015-07-09	0	0	2015-07-13	35.9	5.6	5.75	68.0	0	12	10.0	0	-3.92	-3.88	-2.07	Lost to follow up	NA	Candidiasis	7.0	Candidiasis/Marasmus	D0	D3	NA	D4	Amoxicillin	Coartem	Nystatin	NA	NA	Negative	NA
SAM046	case	2	2015-07-15	0	0	NA	38.3	5.3	5.7	68.0	1	11	10.0	0	-4.49	-4.08	-1.62	NA	NA	Candidiasis buccale	7.0	Candidiasis/marasmus	D0	D3	NA	D4	Amoxicillin	Coartem	Nystatin	NA	NA	Negative	NA
SAM047	case	2	2015-05-26	1	0	NA	37.9	6.3	6	68.0	1	8	12.0	0	-2.98	-2.84	-1.19	Lost to follow up	NA	Dehydratation by Diarrhea	7.0	Gastroenteritis/marasmus	D0	NA	NA	NA	Metronidazole perfusion, Ciprofloxacin perfusion	NA	Nystatin	NA	Negative	Negative	NA
SAM048	case	2	2015-07-28	0	1	2015-08-10	36.1	6.6	6.7	68.0	1	7	12.0	0	-1.81	-1.22	-0.29	NA	NA	Diarrhea	7.0	Gastroenteritis/marasmus	D0	D3	NA	D4	Amoxicillin	coartem	Nystatin	NA	NA	Negative	NA
SAM049	case	3	2015-06-23	1	1	2015-05-29	37.9	5.25	5.85	68.5	0	15	10.5	0	-5.42	-5.47	-3.95	Lost to follow up	NA	Diarrhea	7.0	Gastroenteritis/marasmus	D0	NA	NA	NA	Coamox, Metronidazole	coartem	Nystatin	NA	NA	NA	NA
SAM050	case	2	2015-06-23	0	1	2015-07-01	37.4	5.55	5.9	68.5	0	12	10.5	0	-4.16	-3.95	-1.88	Lost to follow up	NA	Diarrhea	6.0	Marasmus	D0	D3	NA	D4	CiprofloxacinMetronidazole	coartem	Nystatin	NA	Negative	Negative	NA
SAM051	case	2	2015-07-20	0	0	NA	40.0	4.8	4.65	69.0	0	12	10.0	0	-5.67	-4.92	-1.69	Lost to follow up	NA	Diarrhea	7.0	Gastroenteritis/marasmus	D0	D3	NA	D4	Amoxicillin.Metronidazole	coartem	Nystatin	NA	NA	Negative	NA
SAM052	case	2	2015-08-03	0	0	NA	36.8	5.2	NA	69.0	0	12	10.5	0	-4.94	-4.4	-1.69	Lost to follow up	NA	Diarrhea	7.0	Gastroenteritis/marasmus	D0	NA	NA	NA	Amoxicillin.Metronidazole.Ciprofloxacin	coartem	Nystatin	NA	NA	Negative	NA
SAM053	case	2	2015-07-21	0	1	2015-07-27	37.4	6.0	6.25	69.0	1	9	11.5	0	-3.26	-2.65	-0.47	Lost to follow up	NA	anorexia	7.0	Anorexia/marasmus	D0	D3	NA	D4	Amoxicillin, Metronidazole	coartem	Nystatin	NA	NA	Negative	NA
SAM054	case	2	2015-05-19	0	1	2015-05-28	36.6	6.15	7.05	69.0	1	9	11.5	0	-2.98	-2.44	-0.47	NA	NA	Diarrhea	7.0	Gastroenteritis/marasmus	D0	D3	NA	D6	CeftriazonCiprofloxacinMetronidazole	coartem	Nystatin	Nasogastric tube	NA	Negative	NA
SAM055	case	2	2015-05-18	1	1	2015-05-22	37.9	6.55	7.2	69.5	1	9	12.5	0	-3.02	-2.78	-1.1	Lost to follow up	NA	NA	7.0	MPE	D0	D3	NA	D4	Ciprofloxacin.Amoxicillin	coartem	Nystatin	NA	NA	Negative	NA
SAM056	case	1	2015-05-18	1	1	2015-05-22	38.8	4.3	4.65	70.0	1	6	10.0	0	-7.43	-5.02	-1.1	NA	NA	Diarrhea	7.0	Gastroenteritis	D0	D3	NA	D4	Amoxicillin, Metronidazole	artemether	Nystatin	NA	NA	Negative	NA
SAM057	case	3	2015-07-21	0	0	NA	36.6	7.4	7.65	80.0	0	21	11.0	0	-3.78	-3.26	-0.97	Lost to follow up	NA	anorexia	6.0	Anorexia/marasmus	D0	D3	NA	D4	Amoxicillin, Metronidazole	coartem	Nystatin	NA	NA	Negative	NA
SAM058	case	2	2015-07-24	1	1	2015-07-30	37.6	6.2	6.3	70.0	0	12	11.5	0	-4.06	-3.9	-2.14	Cured	NA	Candidiasis	7.0	Candidiasis/marasmus	D0	D3	NA	D4	Coamox, Metronidazole	coartem	Nystatin	NA	NA	Negative	NA
SAM059	case	3	2015-06-25	1	0	NA	38.1	5.05	5.55	70.5	0	19	9.4	0	-6.3	-6.16	-4.61	Lost to follow up	NA	candisoe + IRA	NA	Candidiasis+LRFMarasmus	D0	NA	NA	NA	Ceftriazon, Gentamycin	Artemether	Nystatin	NA	NA	Negative	NA
SAM060	case	2	2015-05-25	0	0	NA	38.1	5.7	6.55	71.0	1	8	10.2	0	-4.36	-2.79	-0.94	Cured	NA	Diarrhea	7.0	Gastroenteritis/marasmus	D0	D4	NA	D5	Ciprofloxacin, Metronidazole	coartem	Nystatin	NA	Negative	Negative	NA
SAM061	case	2	2015-07-15	0	0	NA	38.0	5.85	6.6	71.0	1	10	10.7	0	-4.09	-3.13	-0.21	NA	NA	gastroenteritis	6.0	Gastroenteritis/marasmus	D0	D3	NA	D4	NA	NA	NA	NA	NA	Negative	NA
SAM062	case	2	2015-07-18	1	1	2015-07-27	36.0	6.05	7	71.0	1	9	11.0	0	-4.42	-3.45	-0.43	Cured	NA	gastroenteritis	4.0	Gastroenteritis/marasmus	D0	D5	NA	D7	Ceftriazon, Metronidazole, Ciprofloxacin	coartem	Nystatin	NA	NA	Negative	NA
SAM063	case	2	2015-08-03	1	0	NA	36.7	6.55	7	71.0	0	12	11.4	0	-3.71	-3.47	-1.71	Lost to follow up	NA	Candidiasis buccale	NA	Candidiasis/marasmus	D0	D3	NA	D3	Amoxicillin	coartem	Nystatin	NA	NA	Negative	NA
SAM064	case	2	2015-07-21	1	1	2015-07-27	36.3	6.6	6.7	71.0	1	8	12.0	0	-3.41	-2.42	-0.17	Lost to follow up	NA	gastroenteritis	7.0	Gastroenteritis/marasmus	D0	D3	NA	D4	Amoxicillin, Metronidazole	coartem	Nystatin	NA	NA	Negative	NA
SAM065	case	3	2015-06-09	0	0	NA	37.2	4.85	5.1	71.0	0	15	8.5	0	-6.02	-5.31	-2.13	Lost to follow up	NA	Diarrhea	6.0	RetrovirosesurMarasmus	D0	NA	NA	NA	Amoxicillin, Ciprofloxacin	coartem	Nystatin	NA	Negative	Negative	Positive
SAM066	case	2	2015-07-27	0	0	NA	36.5	4.5	4.95	71.0	1	9	9.5	0	-6.49	-4.77	-0.35	NA	NA	anorexia	7.0	Anorexia/marasmus	D0	D3	NA	D4	Coamox	coartem	Nystatin	NA	NA	Negative	Negative
SAM067	case	2	2015-05-29	0	0	NA	39.4	6.3	6.5	71.5	1	10	11.4	0	-3.42	-2.5	0	Lost to follow up	NA	Candidiasis buccale	7.0	LRFMarasmus	D0	D3	NA	D4	Amoxicillin	NA	Nystatin	NA	NA	Negative	NA
SAM068	case	2	2015-06-14	1	1	2015-06-21	38.7	6.2	NA	72.0	0	12	11.0	0	-4.6	-3.9	-1.29	Lost to follow up	NA	Diarrhea	7.0	Gastroenteritis/marasmus	D0	NA	NA	NA	Ceftriazon, Gentamycin, Metronidazole	Artemether	Nystatin	NA	NA	Negative	NA
SAM069	case	3	2015-05-09	1	0	NA	39.7	6.8	6.7	72.0	0	15	11.0	0	-3.55	-3.68	-2.55	Cured	NA	NA	6.0	LRF/Marasmus	D0	NA	NA	NA	Amoxicillin	Coartem	Nystatin	NA	Negative	Negative	Positive
SAM070	case	3	2015-07-20	1	0	NA	37.6	7.8	NA	72.0	0	16	12.0	1	-1.59	-2.73	-3.24	Deceased	During evacuation	oedema	7.0	Marasmus/kwashiorkor	D0	D3	NA	NA	Amoxicillin, Metronidazole	coartem	Nystatin	NA	NA	Negative	NA
SAM071	case	1	2015-05-20	1	0	NA	37.1	5.2	5.6	73.0	1	6	11.0	0	-6.42	-3.7	-2.5	NA	NA	IRA basse	7.0	LRF/Marasmus	D0	D4	NA	D5	Ceftriazon, Gentamycin	coartem	Nystatin	Dexa 4mg	Negative	Negative	NA
SAM072	case	2	2015-07-27	0	0	NA	36.0	6.15	5.5	73.5	1	7	11.0	0	-4.18	-2.13	-2.04	Deceased	NA	gastroenteritis	6.0	Gastroenteritis/marasmus	D0	NA	NA	NA	Ciprofloxacin, Metronidazole	coartem	Nystatin	NA	NA	Negative	NA
SAM073	case	2	2015-07-07	0	0	NA	37.2	6.45	7.15	73.5	1	9	11.0	0	-3.68	-2.03	-1.39	Cured	NA	Diarrhea	7.0	Diarrhea/Marasmus	D0	D3	NA	D4	Amoxicillin	coartem	Nystatin	NA	NA	Negative	NA
SAM074	case	2	2015-07-16	1	1	2015-07-23	37.2	6.35	NA	73.5	1	9	11.3	0	-4.54	-3.05	-0.68	Cured	NA	gastroenteritis	7.0	Gastroenteritis/marasmus	D0	D3	NA	D3	Amoxicillin	coartem	Nystatin	NA	NA	Negative	NA
SAM075	case	3	2015-05-09	1	1	2015-05-18	37.4	6.85	7.4	73.5	0	17	11.5	0	-3.86	-4.05	-2.98	NA	NA	Toux	NA	LRF/Marasmus	D0	D4	NA	D7	Amoxicillin	Coartem	Nystatin	NA	NA	Negative	NA
SAM076	case	2	2015-06-13	1	1	2015-06-22	36.5	6.75	7.2	74.0	1	8	11.0	0	-3.98	-2.22	-1.53	Cured	NA	anorexia	7.0	Anorexia/marasmus	D0	D4	NA	D4	CeftriazonGentamycinMetronidazole	Artemether		NA	NA	Negative	NA
SAM077	case	2	2015-08-03	0	0	NA	37.2	5.7	6.85	74.0	0	12	11.4	0	-5.19	-3.75	-0.25	Lost to follow up	NA	malaria	6.0	Malaria/Marasmus	D0	D4	NA	D9	Amoxicillin, Metronidazole	Artemether	Nystatin	NA	NA	Positif	NA
SAM078	case	3	2015-07-09	1	0	NA	37.4	6.3	NA	74.0	0	14	11.6	0	-4.91	-4.11	-1.36	NA	NA	Candidiasis, Diarrhea, emesis	6.0	Candidiasis/marasmus	D0	NA	NA	NA	Ceftriazon, Gentamycin	Coartem	Nystatin	NA	NA	Negative	NA
SAM079	case	3	2015-08-03	1	1	2015-08-10	37.1	6.9	7.2	74.0	0	16	12.7	0	-3.9	-3.72	-2.13	Lost to follow up	NA	anorexia	6.0	Anorexia/marasmus	D0	D4	NA	D5	Amoxicillin	coartem	Nystatin	NA	NA	Negative	NA
SAM080	case	2	2015-07-15	1	1	2015-07-20	37.8	6.6	7	74.5	1	7	11.5	0	-4.36	-2.41	-1.78	Lost to follow up	NA	NA	7.0	Malaria/Marasmus	D0	D3	NA	D4	Amoxicillin	Coartem	Nystatin	NA	NA	Positif	NA
SAM081	case	3	2015-06-08	0	1	2015-06-16	39.8	5.5	6.35	75.0	0	22	11.0	0	-5.71	-5.44	-2.86	Lost to follow up	NA	gastroenteritis	7.0	Gastroenteritis/marasmus	D0	NA	NA	NA	Ciprofloxacin, Metronidazole	coartem	Nystatin	NA	Candida albicans	Negative	NA
SAM082	case	2	2015-05-19	1	1	2015-05-22	37.6	6.6	NA	75.0	0	12	11.0	0	-4.63	-3.41	-0.03	Cured	NA	Diarrhea	7.0	Gastroenteritis/marasmus	D0	NA	NA	NA	Ceftriazon	coartem	Nystatin	NA	NA	Negative	NA
SAM083	case	3	2015-05-18	1	1	2015-05-27	37.3	7.05	7.4	75.0	0	15	11.3	0	-3.89	-3.4	-1.37	Lost to follow up	NA	Diarrhea	7.0	Diarrhea/Marasmus	D0	D3	NA	D3	Amoxicillin, Ciprofloxacin	coartem	Nystatin	NA	NA	Negative	NA
SAM084	case	4	2015-06-30	0	0	NA	36.4	5.1	4.9	75.0	0	57	8.5	1	-6.31	-7.1	-7.06	Lost to follow up	NA	Diarrhea	7.0	Gastroenteritis/kwashiorkor	D0	D3	NA	D4	Coamox	Coartem	Nystatin	NA	Negative	Negative	NA
SAM085	case	3	2015-05-11	0	1	2015-05-25	37.0	6.5	6.8	76.0	0	14	11.0	0	-4.3	-3.11	-0.11	Lost to follow up	NA	oral, genital mycosis	6.0	MycosissurMarasmus	D0	D9	NA	D9	Ceftriazon, Metronidazole	Coartem	Nystatin	NA	Negative	Negative	NA
SAM086	case	2	2015-07-16	1	1	2015-07-23	38.3	6.75	NA	76.0	1	7	12.0	0	-4.45	-2.21	-2.46	Cured	NA	NA	7.0	Marasmus	D0	D3	NA	D4	Coamox, Metronidazole	coartem	Nystatin	NA	NA	Negative	NA
SAM087	case	3	2015-07-08	1	0	NA	38.0	7.3	7.35	76.0	0	20	12.6	1	-3.72	-3.9	-2.82	Lost to follow up	NA	oedema	6.0	Kwashiorkor	D0	D4	NA	D5	Amoxicillin	coartem	Nystatin	NA	Negative	Negative	NA
SAM088	case	3	2015-07-07	0	1	2015-07-13	37.3	6.4	6.25	76.5	0	15	10.2	0	-4.56	-3.42	-0.12	Cured	NA	Diarrhea	7.0	Gastroenteritis/marasmus	D0	D4	NA	D5	Coamox	Coartem	Nystatin	NA	NA	Negative	NA
SAM089	case	3	2015-06-09	0	1	2015-06-15	37.4	6.6	NA	76.5	0	16	11.3	0	-4.25	-3.35	-0.5	Lost to follow up	NA	Diarrhea	7.0	Gastroenteritis/marasmus	D0	NA	NA	NA	Coamox, Metronidazole	coartem	Nystatin	NA	Candida albicans	Negative	NA
SAM090	case	3	2015-07-21	1	1	2015-07-27	36.9	7.2	7.9	76.5	0	15	12.0	0	-3.99	-3.23	-0.77	Lost to follow up	NA	anorexia	7.0	Anorexia/marasmus	D0	D2	NA	D4	Amoxicillin, Metronidazole	Coartem	Nystatin	NA	NA	Negative	NA
SAM091	case	3	2015-05-14	0	1	2015-05-21	37.0	7.3	7.55	76.5	0	14	12.8	0	-3.15	-2.11	-0.29	Lost to follow up	NA	Pharyngitis	NA	Angina/Marasmus	D0	D4	NA	D5	Amoxicillin	coartem	Nystatin	NA	NA	Negative	NA
SAM092	case	3	2015-08-03	0	1	2015-08-10	37.5	8.55	8	76.5	0	19	13.0	1	-1.26	-1.8	-1.76	Lost to follow up	NA	Candidiasis	3.0	Candidiasis/kwashiorkor	D0	D4	NA	D5	Amoxicillin	Artemether	Nystatin	NA	NA	Negative	NA
SAM093	case	2	2015-07-20	1	1	2015-07-24	36.8	7.45	NA	77.0	0	12	11.5	0	-3.7	-2.35	-0.81	Lost to follow up	NA	gastroenteritis	7.0	Gastroenteritis/marasmus	D0	D3	NA	D4	Amoxicillin, Metronidazole	coartem	Nystatin	NA	NA	Negative	NA
SAM094	case	3	2015-05-05	1	1	2015-05-12	37.2	9.0	8.45	77.0	0	24	13.0	1	-1.32	-2.7	-3.43	NA	NA	oedema	6.0	Kwashiorkor	D0	D4	NA	D5	Amoxicillin	Coartem	Nystatin	NA	NA	Negative	NA
SAM095	case	4	2015-05-21	1	0	NA	37.2	6.35	7.3	77.0	0	58	9.0	0	-5.43	-6.53	-7.05	Deceased	NA	Candidiasis + Diarrhea+ dermatosis	6.0	Gastroenteritissurretrovirose	D0	D4	NA	D5	Amoxicillin	coartem	Nystatin	NA	NA	Negative	Positive
SAM096	case	3	2015-06-03	1	1	2015-06-11	36.2	7.45	7.55	77.5	0	16	12.5	0	-3.8	-3.1	-0.78	Lost to follow up	NA	umbilical hernia	6.0	Hernieombilicale+AnorexiasurMarasmus	D0	D9	NA	D11	Amoxicillin	coartem	Nystatin	NA	NA	Negative	NA
SAM097	case	4	2015-05-28	1	1	2015-06-08	37.5	6.7	6.7	78.0	0	32	10.5	1	-5.07	-5.45	-4.43	NA	NA	neurological sequelae	6.0	sequelleneurologiquesurkwashiorkor	D0	D4	D5	D5	Amoxicillin	coartem	Nystatin	NA	NA	Negative	NA
SAM098	case	3	2015-05-15	0	1	2015-07-22	36.0	7.4	7.75	78.0	0	14	12.0	0	-3.33	-2.18	-0.44	NA	NA	anorexia	6.0	Anorexia/marasmus	D0	D3	NA	D4	Amoxicillin, Ciprofloxacin	coartem	Nystatin	NA	Negative	Negative	NA
SAM099	case	3	2015-05-15	0	1	2015-07-22	36.8	7.7	8.3	78.0	0	14	12.0	0	-2.86	-1.84	-0.44	NA	NA	anorexia	6.0	Anorexia/marasmus	D0	D3	NA	D7	Amoxicillin	coartem	Nystatin	NA	NA	Negative	NA
SAM100	case	3	2015-08-03	0	1	2015-08-10	37.7	7.5	7.9	79.0	0	19	11.0	0	-3.4	-2.98	-0.99	Lost to follow up	NA	gastroenteritis	7.0	Gastroenteritis/marasme	D0	D3	NA	D3	Erythromycin, Metronidazole	coartem	Nystatin	NA	NA	Negative	NA
SAM101	case	3	2015-07-28	1	0	NA	36.1	8.2	8.45	79.0	0	24	11.0	0	-2.97	-3.42	-2.66	Cured	NA	Diarrhea	NA	Gastroenteritis/marasmus	D0	D3	NA	D4	Amoxicillin, Metronidazole	coartem	Nystatin	NA	NA	Negative	NA
SAM102	case	4	2015-05-12	0	0	NA	36.7	6.7	7.9	79.5	0	36	9.5	0	-4.7	-5.44	-4.08	Deceased	NA	candidiasis	NA	Mycosissurmarsme	D0	D4	NA	D6	Amoxicillin	Coartem	Nystatin	NA	Giardia	Negative	Positive
SAM103	case	3	2015-08-03	1	0	NA	38.4	8.5	8.7	80.0	0	19	12.0	1	-2.74	-2.57	-1.24	NA	NA	hepatomegalia	6.0	Hepatomegaly/kwashiorkor	D0	D4	NA	D5	Amoxicillin	coartem	Nystatin	NA	NA	Negative	NA
SAM104	case	4	2015-06-09	1	1	2015-06-15	38.1	7.5	NA	80.5	0	27	11.9	0	-4.35	-4.38	-2.82	Lost to follow up	NA	Diarrhea	7.0	Diarrhea/Marasmus	D0	D3	NA	D3	Coamox, Ciprofloxacin	Coartem	Nystatin	NA	Negative	Negative	NA
SAM105	case	3	2015-07-29	1	1	2015-08-10	36.4	8.35	8.85	81.0	0	21	12.0	0	-3.2	-2.88	-1.2	Cured	NA	candidiasis	7.0	Candidiasis/marasmus	D0	D2	NA	D2	Coamox	coartem	Nystatin	NA	NA	Negative	NA
SAM106	case	3	2015-06-30	1	0	NA	36.6	7.45	7.9	82.0	0	24	10.7	0	-4.74	-4.14	-1.68	Lost to follow up	NA	candidiasis	7.0	Candidiasis/marasmus	D0	D3	NA	D5	Amoxicillin	Coartem	Nystatin	NA	Negative	Negative	NA
SAM107	case	3	2015-07-22	1	1	2015-07-27	37.6	8.5	8.5	82.0	0	24	11.0	0	-3.23	-3.13	-1.68	Cured	NA	anorexia	6.0	Anorexia/marasmus	D0	D3	NA	D3	Coamox	coartem	Nystatin	NA	NA	Negative	NA
SAM108	case	3	2015-07-08	1	0	NA	34.9	8.3	8.95	82.5	0	18	11.5	0	-3.64	-2.64	-0.01	Cured	NA	Diarrhea	7.0	Gastroenteritis/marasmus	D0	D3	NA	D4	Amoxicillin	Coartem	Nystatin	NA	NA	Negative	NA
SAM109	case	2	2015-06-23	1	1	2015-07-02	37.6	8.15	8.3	82.5	1	7	12.0	0	-3.68	-0.18	6.12	Lost to follow up	NA	emesis	7.0	Gastroenteritis/marasme	D0	D3	NA	D4	Coamox, Metronidazole	Coartem	Nystatin	NA	NA	Negative	NA
SAM110	case	4	2015-06-09	0	1	2015-06-16	37.8	7.7	8.7	83.0	0	40	12.0	0	-4.05	-1.25	-3.75	NA	NA	Diarrhea	7.0	Shigellosis/Marasmus	D0	D2	NA	D2	Coamox	Coartem	Nystatin	NA	Negative	Negative	NA
SAM111	case	4	2015-07-28	0	1	2015-08-10	36.9	7.5	8.4	83.5	0	26	10.0	0	-4.44	-3.85	-1.19	Lost to follow up	NA	Diarrhea	7.0	Gastroenteritis/marasmus	D0	D3	NA	D4	Coamox	coartem	Nystatin	NA	NA	Negative	NA
SAM147	case	2	2016-09-14	1	1	2016-09-26	NA	6.1	6.9	67.5	1	8	11.0	0	-3.2	-3.16	-1.51	NA	NA	NA	NA	NA	NA	NA	NA	NA	NA	NA	NA	NA	NA	NA	NA
SAM148	case	1	2016-09-14	1	1	2016-09-26	NA	3.4	3.5	57.0	1	3	9.0	0	-4.87	-5.12	-2.71	Cured	NA	NA	NA	NA	NA	NA	NA	NA	NA	NA	NA	NA	NA	NA	NA
SAM149	case	3	2016-09-15	1	1	2016-09-21	NA	5.4	5.9	70.0	1	14	9.5	0	-5.61	-5.23	-3.04	Cured	NA	NA	NA	NA	NA	NA	NA	NA	NA	NA	NA	NA	NA	NA	NA
SAM150	case	3	2016-09-15	0	0	NA	NA	6.5	6.8	72.5	1	15	12.0	0	-3.52	-3.38	-1.76	Cured	NA	NA	NA	NA	NA	NA	NA	NA	NA	NA	NA	NA	NA	NA	NA
SAM151	case	2	2016-09-16	1	1	2016-09-21	NA	4.5	5.7	67.5	1	9	10.5	0	-6.45	-5.6	-2.28	Lost to follow up	NA	NA	NA	NA	NA	NA	NA	NA	NA	NA	NA	NA	NA	NA	NA
SAM152	case	3	2016-09-16	0	1	2016-09-23	NA	8.3	7.5	77.0	1	15	12.0	1	-1.56	-1.27	-0.3	Lost to follow up	NA	NA	NA	NA	NA	NA	NA	NA	NA	NA	NA	NA	NA	NA	NA
SAM153	case	1	2016-09-16	0	1	2016-09-23	NA	4.8	5	59.0	1	6	11.0	0	-1.77	-3.65	-3.31	NA	NA	NA	NA	NA	NA	NA	NA	NA	NA	NA	NA	NA	NA	NA	NA
SAM154	case	3	2016-09-20	1	1	2016-09-27	NA	8.5	8.1	81.0	0	24	15.0	1	-2.98	-3.18	-2.11	Lost to follow up	NA	NA	NA	NA	NA	NA	NA	NA	NA	NA	NA	NA	NA	NA	NA
SAM155	case	3	2016-09-20	0	1	2016-09-29	NA	7.0	7.5	78.5	0	24	10.7	0	-4.05	-4.18	-2.39	Cured	NA	NA	NA	NA	NA	NA	NA	NA	NA	NA	NA	NA	NA	NA	NA
SAM156	case	1	2016-09-20	1	1	2016-10-03	NA	2.7	3	53.0	1	3	8.5	0	-4.6	-6.41	-4.87	NA	NA	NA	NA	NA	NA	NA	NA	NA	NA	NA	NA	NA	NA	NA	NA
SAM157	case	2	2016-09-21	1	1	2016-09-29	NA	5.9	5.7	73.0	1	12	10.5	0	-5.2	-4.37	-1.47	NA	NA	NA	NA	NA	NA	NA	NA	NA	NA	NA	NA	NA	NA	NA	NA
SAM158	case	3	2016-09-23	1	1	2016-10-04	NA	5.5	6	72.0	1	14	10.0	0	-5.67	-5.15	-2.74	Lost to follow up	NA	NA	NA	NA	NA	NA	NA	NA	NA	NA	NA	NA	NA	NA	NA
SAM159	case	4	2016-09-23	0	1	2016-10-03	NA	7.9	7.9	80.7	0	29	12.7	1	-3.21	-3.75	-2.54	Cured	NA	NA	NA	NA	NA	NA	NA	NA	NA	NA	NA	NA	NA	NA	NA
SAM160	case	3	2016-09-26	1	1	2016-10-04	NA	5.4	6	78.5	0	24	8.5	0	-7.15	-6.16	-3.01	NA	NA	NA	NA	NA	NA	NA	NA	NA	NA	NA	NA	NA	NA	NA	NA
SAM161	case	2	2016-09-26	0	1	2016-10-03	NA	5.4	5.8	68.0	1	9	9.5	0	-4.1	-3.71	-1.34	Cured	NA	NA	NA	NA	NA	NA	NA	NA	NA	NA	NA	NA	NA	NA	NA
SAM162	case	3	2016-09-26	1	1	2016-09-29	NA	5.6	5.8	67.0	1	14	11.0	0	-4.05	-5.05	-4.76	NA	NA	NA	NA	NA	NA	NA	NA	NA	NA	NA	NA	NA	NA	NA	NA
SAM163	case	3	2016-09-26	1	0	NA	NA	6.0	NA	72.0	0	24	9.4	0	-4.95	-5.59	-5.1	NA	NA	NA	NA	NA	NA	NA	NA	NA	NA	NA	NA	NA	NA	NA	NA
SAM164	case	4	2016-09-27	0	1	2016-10-04	NA	8.4	9	85.0	0	27	12.0	1	-3.58	-3.14	-1.05	Cured	NA	NA	NA	NA	NA	NA	NA	NA	NA	NA	NA	NA	NA	NA	NA
SAM165	case	3	2016-09-30	0	1	2016-10-10	NA	5.8	6	68.0	1	14	12.0	0	-3.34	-4.08	-3.32	Cured	NA	NA	NA	NA	NA	NA	NA	NA	NA	NA	NA	NA	NA	NA	NA
SAM166	case	2	2016-10-05	0	1	2016-10-17	NA	4.7	5.2	63.0	1	12	10.0	0	-3.89	-5.2	-4.64	Cured	NA	NA	NA	NA	NA	NA	NA	NA	NA	NA	NA	NA	NA	NA	NA
SAM167	case	3	2016-10-07	1	1	2016-10-17	37.4	5.0	6.2	71.0	1	13	10.0	0	-6.34	-5.53	-2.53	Cured	NA	NA	NA	NA	NA	NA	NA	NA	NA	NA	NA	NA	NA	NA	NA
SAM168	case	3	2016-10-07	1	1	2016-10-14	37.1	6.6	7.2	72.5	1	14	11.0	0	-3.85	-3.79	-2.33	NA	NA	NA	NA	NA	NA	NA	NA	NA	NA	NA	NA	NA	NA	NA	NA
SAM169	case	3	2016-10-07	1	1	2016-10-17	37.8	6.9	7.8	75.5	0	23	10.8	0	-4.09	-4.59	-3.86	NA	NA	NA	NA	NA	NA	NA	NA	NA	NA	NA	NA	NA	NA	NA	NA
SAM170	case	4	2016-10-07	1	0	NA	37.4	6.6	6.8	75.0	0	42	10.0	0	-4.63	-5.96	-6.29	NA	NA	NA	NA	NA	NA	NA	NA	NA	NA	NA	NA	NA	NA	NA	NA
SAM171	case	3	2016-10-07	1	1	2016-10-17	37.5	5.1	5.2	68.5	1	13	10.0	0	-5.52	-5.43	-3.6	NA	NA	NA	NA	NA	NA	NA	NA	NA	NA	NA	NA	NA	NA	NA	NA
SAM172	case	3	2016-10-07	1	1	2016-10-18	38.0	6.9	NA	74.0	1	16	11.5	0	-3.73	-3.77	-2.53	Cured	NA	NA	NA	NA	NA	NA	NA	NA	NA	NA	NA	NA	NA	NA	NA
SAM173	case	3	2016-10-15	0	1	2016-10-31	36.4	8.4	6.8	76.0	0	22	13.9	1	-1.36	-2.39	-2.64	Cured	NA	NA	NA	NA	NA	NA	NA	NA	NA	NA	NA	NA	NA	NA	NA
SAM174	case	3	2016-10-15	0	1	2016-10-28	39.1	6.0	6.5	76.0	1	14	11.0	0	-4.96	-3.85	-0.41	Lost to follow up	NA	Malaria	NA	NA	NA	NA	NA	NA	NA	NA	NA	NA	NA	NA	NA
SAM175	case	1	2016-10-15	0	1	2016-10-28	39.2	4.9	5.4	62.0	1	6	11.0	0	-3.03	-3.53	-2.06	Lost to follow up	NA	Malaria	NA	NA	NA	NA	NA	NA	NA	NA	NA	NA	NA	NA	NA
SAM176	case	2	2016-10-15	0	1	2016-10-20	37.6	6.1	6.3	70.0	1	12	10.5	0	-3.37	-3.31	-1.74	NA	NA	NA	NA	NA	NA	NA	NA	NA	NA	NA	NA	NA	NA	NA	NA
SAM177	case	2	2016-10-15	1	1	2016-10-31	38.6	4.5	5.1	65.5	1	8	9.5	0	-5.86	-5.45	-2.74	Cured	NA	NA	NA	NA	NA	NA	NA	NA	NA	NA	NA	NA	NA	NA	NA
SAM178	case	2	2016-10-25	0	1	2016-10-31	41.3	6.1	7.2	72.0	1	9	11.0	0	-3.9	-2.72	0.32	Cured	NA	NA	NA	NA	NA	NA	NA	NA	NA	NA	NA	NA	NA	NA	NA
SAM179	case	2	2016-10-25	1	1	2016-10-31	38.4	4.9	5.8	69.0	1	12	10.0	0	-6.05	-5.6	-3.19	Cured	NA	NA	NA	NA	NA	NA	NA	NA	NA	NA	NA	NA	NA	NA	NA
SAM180	case	3	2016-10-27	1	0	NA	37.9	6.9	7.3	77.0	1	16	11.5	0	-4.42	-3.85	-1.57	Cured	NA	NA	NA	NA	NA	NA	NA	NA	NA	NA	NA	NA	NA	NA	NA
SAM181	case	3	2016-11-01	1	1	2016-11-10	38.8	7.7	7.8	78.0	0	24	12.2	0	-3.52	-3.9	-2.99	Lost to follow up	NA	NA	NA	NA	NA	NA	NA	NA	NA	NA	NA	NA	NA	NA	NA
SAM182	case	3	2016-11-01	0	1	2016-11-09	36.5	9.0	7.8	75.0	1	15	14.0	1	-0.6	-0.18	-1.06	Lost to follow up	NA	NA	NA	NA	NA	NA	NA	NA	NA	NA	NA	NA	NA	NA	NA
SAM183	case	3	2016-11-05	0	1	2016-11-14	37.5	10.0	8.5	86.0	0	24	11.5	0	-2.23	-1.73	-0.41	Deceased	1 week after discharge anorexie+wasting	NA	NA	NA	NA	NA	NA	NA	NA	NA	NA	NA	NA	NA	NA
SAM184	case	1	2016-11-08	1	1	2016-11-10	36.5	6.0	6.7	67.0	1	6	11.2	0	-3.48	-2.63	-0.17	Cured	NA	NA	NA	NA	NA	NA	NA	NA	NA	NA	NA	NA	NA	NA	NA
SAM185	case	2	2016-11-08	1	1	2016-11-18	36.7	5.3	5.6	68.5	1	9	10.0	0	-5.13	-4.5	-1.68	Lost to follow up	NA	NA	NA	NA	NA	NA	NA	NA	NA	NA	NA	NA	NA	NA	NA
SAM186	case	2	2016-11-08	1	0	NA	38.2	5.3	5.2	68.5	1	12	10.5	0	-5.13	-5.04	-3.04	Lost to follow up	NA	Malaria	NA	NA	NA	NA	NA	NA	NA	NA	NA	NA	NA	NA	NA
SAM187	case	1	2016-11-11	1	1	2016-11-18	39.4	6.1	6.4	67.0	1	6	13.0	0	-3.02	-2.52	-0.57	Deceased	NA	NA	NA	NA	NA	NA	NA	NA	NA	NA	NA	NA	NA	NA	NA
SAM188	case	1	2016-11-12	1	0	NA	36.0	2.4	NA	53.5	1	5	7.5	0	-6.04	-7.63	-6.17	Deceased	NA	NA	NA	NA	NA	NA	NA	NA	NA	NA	NA	NA	NA	NA	NA
SAM189	case	1	2016-11-12	1	1	2016-11-25	38.4	2.8	3.8	54.0	1	6	8.0	0	-4.9	-7.31	-6.63	Cured	NA	NA	NA	NA	NA	NA	NA	NA	NA	NA	NA	NA	NA	NA	NA
SAM190	case	2	2016-11-16	1	1	2016-11-24	36.3	4.9	5.6	64.0	1	9	10.5	0	-4.45	-5.07	-3.81	NA	NA	NA	NA	NA	NA	NA	NA	NA	NA	NA	NA	NA	NA	NA	NA
SAM191	case	2	2016-11-18	1	1	2016-11-28	38.8	6.8	7.1	72.5	1	8	11.0	0	-3.49	-2.33	0.48	Lost to follow up	NA	NA	NA	NA	NA	NA	NA	NA	NA	NA	NA	NA	NA	NA	NA
SAM192	case	2	2016-11-19	0	1	2016-12-06	36.0	2.6	3.6	55.5	1	7	7.5	0	-6.2	-7.22	-5.42	Cured	NA	NA	NA	NA	NA	NA	NA	NA	NA	NA	NA	NA	NA	NA	NA
SAM193	case	3	2016-11-21	1	1	2016-11-25	36.9	7.2	7	76.5	1	15	10.5	0	-3.83	-3.34	-1.32	Lost to follow up	NA	NA	NA	NA	NA	NA	NA	NA	NA	NA	NA	NA	NA	NA	NA
SAM194	case	1	2016-11-21	1	1	2016-11-30	37.5	3.5	4	54.0	1	4	10.5	0	-2.38	-5.69	-5.39	Cured	NA	NA	NA	NA	NA	NA	NA	NA	NA	NA	NA	NA	NA	NA	NA
SAM195	case	2	2016-11-22	0	1	2016-11-28	37.2	5.2	5.6	67.0	1	12	10.5	0	-4.2	-4.52	-3.01	Cured	NA	NA	NA	NA	NA	NA	NA	NA	NA	NA	NA	NA	NA	NA	NA
SAM196	case	4	2016-11-30	1	1	2016-12-05	35.4	9.5	9.7	88.0	0	29	13.0	0	-2.9	-2.42	-0.76	Lost to follow up	NA	NA	NA	NA	NA	NA	NA	NA	NA	NA	NA	NA	NA	NA	NA
SAM197	case	3	2016-11-30	0	1	2016-12-16	38.2	7.0	7.8	78.0	0	21	11.4	0	-3.94	-3.82	-1.88	Lost to follow up	NA	NA	NA	NA	NA	NA	NA	NA	NA	NA	NA	NA	NA	NA	NA
SAM198	case	3	2016-11-30	0	1	2016-12-05	36.5	7.4	7.8	77.0	1	14	12.0	0	-3.1	-2.01	0.44	Deceased	NA	NA	NA	NA	NA	NA	NA	NA	NA	NA	NA	NA	NA	NA	NA
SAM199	case	2	2016-12-01	0	1	2016-12-08	37.6	5.8	6.3	70.0	1	12	11.0	0	-3.92	-3.62	-1.57	Lost to follow up	NA	NA	NA	NA	NA	NA	NA	NA	NA	NA	NA	NA	NA	NA	NA
SAM200	case	2	2016-12-02	1	1	2016-12-09	35.2	5.3	5.7	65.0	1	12	11.4	0	-3.95	-5.01	-4.55	Cured	NA	NA	NA	NA	NA	NA	NA	NA	NA	NA	NA	NA	NA	NA	NA
SAM201	case	3	2016-12-02	0	1	2016-12-13	38.9	8.0	9	80.0	0	20	14.0	0	-2.89	-2.43	-0.69	Cured	NA	NA	NA	NA	NA	NA	NA	NA	NA	NA	NA	NA	NA	NA	NA
SAM202	case	4	2016-12-02	0	1	2016-12-06	39.8	9.3	9.5	87.0	0	48	12.5	0	-2.9	-4.1	-3.66	Cured	NA	NA	NA	NA	NA	NA	NA	NA	NA	NA	NA	NA	NA	NA	NA
SAM203	case	4	2016-12-02	1	1	2016-12-06	36.3	8.8	8.4	81.0	0	30	11.5	0	-2.53	-3.49	-3.22	Cured	NA	NA	NA	NA	NA	NA	NA	NA	NA	NA	NA	NA	NA	NA	NA
SAM204	case	2	2016-12-08	0	1	2016-12-13	38.5	6.1	6.7	68.5	1	10	11.0	0	-2.92	-2.83	-1.32	Lost to follow up	NA	NA	NA	NA	NA	NA	NA	NA	NA	NA	NA	NA	NA	NA	NA
SAM205	case	3	2016-12-08	0	1	2016-12-16	39.9	7.3	7.8	77.0	0	21	12.2	0	-3.93	-3.99	-2.66	Lost to follow up	NA	NA	NA	NA	NA	NA	NA	NA	NA	NA	NA	NA	NA	NA	NA
SAM206	case	2	2016-12-09	0	1	2016-12-14	36.6	6.5	6.9	71.0	1	7	12.2	1	-2.93	-1.49	1.32	Cured	NA	NA	NA	NA	NA	NA	NA	NA	NA	NA	NA	NA	NA	NA	NA
SAM207	case	3	2016-12-09	0	1	2016-12-29	38.4	5.5	6.7	70.0	1	14	12.5	0	-4.64	-4.4	-2.23	Lost to follow up	NA	NA	NA	NA	NA	NA	NA	NA	NA	NA	NA	NA	NA	NA	NA
SAM208	case	3	2016-12-09	1	1	2016-12-16	38.1	6.1	6.2	73.5	0	18	10.0	0	-5.13	-4.9	-3.08	Lost to follow up	NA	NA	NA	NA	NA	NA	NA	NA	NA	NA	NA	NA	NA	NA	NA
SAM209	case	3	2016-12-14	0	1	2017-01-10	36.0	6.8	7.8	77.0	1	15	11.0	0	-3.89	-3.01	-0.36	Lost to follow up	NA	NA	NA	NA	NA	NA	NA	NA	NA	NA	NA	NA	NA	NA	NA
SAM210	case	3	2016-12-15	1	1	2016-12-22	36.6	8.3	8.8	84.0	0	23	12.3	0	-4.02	-3.24	-0.85	Lost to follow up	NA	NA	NA	NA	NA	NA	NA	NA	NA	NA	NA	NA	NA	NA	NA
SAM211	case	3	2016-12-21	0	1	2016-12-27	37.7	7.0	7.4	72.5	1	17	11.7	0	-2.46	-3.17	-2.74	Lost to follow up	NA	NA	NA	NA	NA	NA	NA	NA	NA	NA	NA	NA	NA	NA	NA
SAM212	case	2	2016-12-21	0	1	2016-12-27	35.4	5.9	7.1	69.5	1	8	11.5	0	-3.59	-2.7	-0.08	Lost to follow up	NA	NA	NA	NA	NA	NA	NA	NA	NA	NA	NA	NA	NA	NA	NA
SAM213	case	3	2016-12-23	0	1	2017-01-09	36.7	6.7	6.9	74.0	0	24	11.0	0	-3.54	-4.5	-3.13	Cured	NA	NA	NA	NA	NA	NA	NA	NA	NA	NA	NA	NA	NA	NA	NA
SAM214	case	3	2016-12-27	0	1	2017-01-05	37.4	8.3	8.5	83.0	0	21	12.0	0	-3.04	-2.32	-0.32	Lost to follow up	NA	NA	NA	NA	NA	NA	NA	NA	NA	NA	NA	NA	NA	NA	NA
SAM215	case	2	2016-02-14	0	0	NA	NA	3.9	NA	63.0	1	8	9.5	0	-5.68	-5.51	-2.69	NA	NA	NA	NA	NA	NA	NA	NA	NA	NA	NA	NA	NA	NA	NA	NA

## Sheet: Table S4
Table S4. Included chlidren
NA= Not Available
Genopole n°	new ID	SAM	Age months	Age category	Date inclusion	Gender	Temperature	Weight	Height	Recumbant	MUAC cm	Date Sample 2 and discharge	Stay duration	Weight at discharge	Œdema	WHZ	WAZ	HAZ	Nutritional status	Marasmus	Kwashiorkor	Marasmic-Kwashiorkor	Wasting	Underweight	Stunting	Mother's profession	Other children	Mode of nutrition	Breastfeeding	Mixed	Weaned	Age at diversification	Type of nutrients	Diagnosis	Malaria	Respiratory syndrome	Digestive syndrome	Oral candidiasis	Other	HIV	Antibiotics use	Outcome	Death circonstance	Last visit date	Methanobrevibacter smithii_detected	Methanobrevibacter smithii_DNA/ml	Methanobrevibacter smithii Ct_P1	Methanobrevibacter smithii_log10	Methanobrevibacter smithii Ct_P2
M2945ihu	SAM006	1	6	1	2015-07-21	0	37.0	3.7	59.0	1	9.4	2015-08-02	12	3.9	0	-4.65	-5.15	-2.98	Marasmus	1	0	0	2	2	1	Housewife	4	Mixed	0	1	0	1	Formula		0	0	1	0	0	0	Amoxicillin Metronidazole	Cured	NA	1 year after discharge	0	NA	neg	0	neg
M2947ihu	SAM007	1	8	2	2015-05-09	1	38.3	3.8	59.5	1	8.2	2015-05-19	10	4.3	0	-5.15	-6.26	-5.04	Marasmus	1	0	0	2	2	2	Housewife	1	Mixed	0	1	0	6	Porridge	diarrhea / marasmus	0	0	1	0	0	0	Amoxicillin	NA	NA	NA	0	NA	neg	0	neg
M2949ihu	SAM008	1	7	2	2015-05-26	0	37.3	3.9	60.0	1	9.0	2015-06-04	9	NA	0	-4.58	-5.16	-3.17	Marasmus	1	0	0	2	2	2	Stallholder	6	Mixed	0	1	0	6	Formula	marasmus	0	0	0	0	0	0	coamox	Lost to follow up	NA	NA	1	433.145	40.8434	3.32026	37.3186
M3884ihu	SAM009	1	6	1	2015-07-07	0	36.7	4.5	61.0	1	9.0	NA	NA	5.6	0	-3.53	-3.91	-2.1	Marasmus	1	0	0	2	2	1	Housewife	2	Breastfeeding	1	0	0	NA	NA	diarrhea / marasmus	0	0	1	0	0	0	Amoxicillin	NA	NA	NA	0	NA	neg	0	N/A
M3885ihu	SAM010	1	7	2	2015-07-28	0	36.3	4.35	61.0	1	9.5	2015-08-10	13	4.65	0	-3.9	-4.49	-2.73	Marasmus	1	0	0	2	2	1	Housewife	2	Breastfeeding	1	0	0	NA	NA	gastroenteritis/ marasmus	0	0	1	0	0	0	Amoxicillin Metronidazole	Lost to follow up	NA	NA	0	NA	neg	0	neg
M2951ihu	SAM011	1	7	2	2015-06-17	0	37.0	5.0	61.5	1	11.2	2015-06-26	9	5.4	0	-2.55	-3.52	-2.52	Marasmus	1	0	0	1	2	1	Housewife	2	Mixed	0	1	0	6	Porridge	oral candidiasis/ marasmus	0	0	0	1	1	0	coamox	Lost to follow up	NA	NA	0	NA	neg	0	neg
M2953ihu	SAM012	1	7	2	2015-05-14	1	39.5	6.05	62.0	1	11.4	2015-05-15	1	6.05	0	-0.93	-2.86	-3.32	Marasmus	1	0	0	0	1	2	Stallholder	1	Mixed	0	1	0	6	Porridge	Gastroenteritis / marasmus	0	0	1	0	0	0	NA	NA	NA	NA	0	NA	neg	0	neg
M2955ihu	SAM013	1	6	1	2015-05-09	0	36.8	4.9	62.5	1	10.0	2015-05-19	10	5.65	0	-3.24	-3.66	-2.07	Marasmus	1	0	0	2	2	1	Housewife	1	Mixed	0	1	0	6	Porridge	LRI/ marasmus	0	1	0	0	0	1	Ceftriazon Gentamycin	Cured	NA	Ambulatory treatment not done	0	NA	neg	0	neg
M2957ihu	SAM014	1	6	1	2015-08-03	1	35.6	4.4	63.0	1	11.0	2015-08-10	7	NA	0	-4.56	-4.07	-1.21	Marasmus	1	0	0	2	2	0	Housewife	3	Breastfeeding	1	0	0	NA	NA	emesis / marasmus	0	0	1	0	0	0	Amoxicillin	Lost to follow up	NA	NA	0	NA	neg	0	neg
M2959ihu	SAM015	1	7	2	2015-07-15	0	37.6	4.8	63.0	1	11.0	2015-07-20	5	5.2	0	-3.55	-3.74	-1.87	Marasmus	1	0	0	2	2	0	Housewife	4	Mixed	0	1	0	7	soup, Porridge	marasmus	0	0	0	0	0	0	Amoxicillin	Lost to follow up	NA	NA	0	NA	neg	0	neg
M2961ihu	SAM016	1	7	2	2015-05-20	0	37.2	4.9	63.0	1	11.0	2015-05-28	8	5.15	0	-3.33	-3.59	-1.87	Marasmus	1	0	0	2	2	0	Housewife	3	Mixed	0	1	0	6	Porridge + Formula	LRI + gastroenteritis / Marasmus	0	1	1	0	0	0	Ceftriazon Gentamycin	Cured	NA	NA	0	NA	neg	0	neg
M2963ihu	SAM017	1	7	2	2015-05-20	0	37.8	5.1	63.0	1	11.0	2015-05-28	8	5.45	0	-2.99	-3.37	-1.87	Marasmus	1	0	0	1	2	0	Housewife	3	Mixed	0	1	0	6	Porridge Fortified	LRI+ diarrhea / marasmus	0	1	1	0	0	0	Ceftriazon Gentamycin	Cured	NA	more than 1 month	0	NA	neg	0	N/A
M3886ihu	SAM018	1	8	2	2015-05-29	0	38.7	4.7	64.0	1	11.0	2015-06-05	7	4.95	0	-4.25	-4.25	-2.02	Marasmus	1	0	0	2	2	1	Stallholder	4	Mixed	0	1	0	7	lait de vache	gastroenteritis/ marasmus	0	0	1	0	0	0	Ciprofloxacin Metronidazole	NA	NA	NA	0	NA	neg	0	neg
M5028ihu	SAM019	1	9	2	2015-05-08	0	39.5	5.1	64.0	1	11.0	2015-05-09	1	NA	0	-3.39	-3.93	-2.54	Marasmus	1	0	0	2	2	1	Student	1	Mixed	0	1	0	8	Porridge + Formula	gastroenteritis/ marasmus	0	0	1	0	0	0	Amoxicillin Ciprofloxacin	NA	NA	NA	0	NA	neg	0	neg
M2965ihu	SAM020	1	11	2	2015-07-27	0	37.6	5.2	64.0	1	11.0	2015-08-10	14	5.45	0	-3.17	-4.22	-3.48	Marasmus	1	0	0	2	2	2	Housewife	3	Mixed	0	1	0	6	Soup, potato	gastroenteritis/ marasmus	0	0	1	0	0	0	Coamox	Lost to follow up	NA	NA	0	NA	neg	0	neg
M3887ihu	SAM021	1	9	2	2015-08-03	0	36.4	4.7	64.0	1	11.5	2015-08-10	7	5.2	0	-4.25	-4.49	-2.54	Marasmus	1	0	0	2	2	1	Housewife	2	Mixed	0	1	0	6	formula, Porridge	Conjoncivitis / marasmus	0	0	0	0	1	0	Amoxicillin	Lost to follow up	NA	NA	1	NA	34.4995	4.9056	neg
M3888ihu	SAM022	1	7	2	2015-08-03	1	37.6	5.3	64.0	1	12.0	2015-08-10	7	6	0	-3.55	-3.92	-2.4	Marasmus	1	0	0	2	2	1	Housewife	3	Mixed	0	1	0	6	Formula. Vitable	gastroenteritis/ marasmus	0	0	1	0	0	0	Amoxicillin Metronidazole	Cured	NA	2 weeks	0	NA	neg	0	N/A
M2967ihu	SAM024	1	7	2	2015-05-04	1	37.3	4.9	65.0	1	10.5	2015-05-13	9	NA	0	-4.83	-4.49	-1.94	Marasmus	1	0	0	2	2	0	Housewife	1	Breastfeeding	1	0	0	NA	NA	Inguinal hernia / marasmus	0	0	0	0	1	0	Amoxicillin	NA	NA	NA	0	NA	neg	0	neg
M2969ihu	SAM025	1	11	2	2015-07-06	0	38.5	3.5	65.0	1	8.0	2015-07-15	9	NA	0	-7.1	-6.48	-3.09	Marasmus	1	0	0	2	2	2	Housewife	3	Mixed	0	1	0	9	cerelac Porridge	anorexia / marasmus	0	0	0	0	1	0	Ciprofloxacin Metronidazole	Deceased	Fever after 1month	NA	0	NA	neg	0	neg
M2971ihu	SAM026	1	8	2	2015-06-03	0	37.2	4.4	65.0	1	9.0	2015-06-12	9	NA	0	-5.22	-4.68	-1.59	Marasmus	1	0	0	2	2	0	Housewife	4	Mixed	0	1	0	3	Formula	gastroenteritis/ marasmus	0	0	1	0	0	0	NA	NA	NA	NA	0	NA	neg	0	neg
M3891ihu	SAM027	1	8	2	2015-06-17	0	38.1	5.0	65.5	1	10.9	2015-06-24	7	5.05	0	-4.13	-3.82	-1.38	Marasmus	1	0	0	2	2	0	Housewife	1	Breastfeeding	1	0	0	NA	NA	anorexia / marasmus	0	0	0	0	1	0	coamox	Lost to follow up	NA	NA	0	NA	neg	0	neg
M5032ihu	SAM028	1	9	2	2015-07-07	1	37.4	5.2	65.5	1	11.0	2015-07-13	6	5.65	0	-4.36	-4.58	-2.88	Marasmus	1	0	0	2	2	1	Farmer	3	Breastfeeding	1	0	0	NA	NA	LRI / marasmus	0	1	0	0	0	0	Ceftriazon	Lost to follow up	NA	NA	0	NA	neg	0	N/A
M3892ihu	SAM029	1	6	1	2015-07-07	0	37.8	5.2	65.5	1	11.0	2015-07-15	8	5.5	0	-3.72	-2.82	-0.11	Marasmus	1	0	0	2	1	0	Housewife	2	Mixed	0	1	0	6	Fortified porridge	diarrhea / marasmus	0	0	1	0	0	0	coamox	NA	NA	NA	0	NA	neg	0	N/A
M2973ihu	SAM030	1	10	2	2015-07-09	0	38.9	5.35	65.5	1	11.0	2015-07-20	11	5.7	0	-3.41	-3.81	-2.43	Marasmus	1	0	0	2	2	1	Housewife	2	Mixed	0	1	0	6	Porridge	marasmus/ marasmus	1	0	0	0	0	0	Amoxicillin	Lost to follow up	NA	NA	0	NA	neg	0	neg
M2975ihu	SAM031	1	12	2	2015-06-30	0	34.6	5.25	66.0	1	10.8	2015-07-10	10	5.7	0	-4.01	-4.34	-2.85	Marasmus	1	0	0	2	2	1	Housewife	2	Mixed	0	1	0	7	Porridge	gastroenteritis/ marasmus	0	0	1	0	0	0	Coamox	Cured	NA	2015-08-10	0	NA	neg	0	neg
M3893ihu	SAM032	1	8	2	2015-06-17	1	38.3	5.6	66.0	1	11.0	2015-05-24	NA	6.45	0	-3.69	-3.8	-2.1	Marasmus	1	0	0	2	2	1	Housewife	1	Breastfeeding	1	0	0	NA	NA	Hyperthermia / marasmus	0	0	0	0	1	0	Ceftriazon	Lost to follow up	NA	NA	0	NA	neg	0	neg
M2977ihu	SAM033	1	8	2	2015-05-26	0	37.4	5.2	66.0	1	11.5	2015-05-31	5	5.45	0	-3.88	-3.53	-1.17	Marasmus	1	0	0	2	2	0	Housewife	4	Mixed	0	1	0	6	Porridge	gastroenteritis/ marasmus	0	0	1	0	1	0	Metronidazoleperf Ciprofloxacinperf	Lost to follow up	NA	NA	0	NA	neg	0	neg
M2979ihu	SAM034	1	7	2	2015-07-22	1	36.3	5.05	66.5	1	11.0	2015-07-30	8	6.7	0	-5.02	-4.27	-1.25	Marasmus	1	0	0	2	2	0	Housewife	8	Breastfeeding	1	0	0	NA	NA	gastroenteritis/ marasmus	0	0	1	0	0	0	Ceftriazon	Lost to follow up	NA	NA	0	NA	neg	0	neg
M5034ihu	SAM035	1	8	2	2015-07-09	1	37.2	5.3	66.5	1	11.0	2015-07-20	11	6.05	0	-4.5	-4.21	-1.87	Marasmus	1	0	0	2	2	0	Housewife	3	Mixed	0	1	0	6	Porridge	marasmus	0	0	0	0	0	0	Amoxicillin	Lost to follow up	NA	NA	0	NA	neg	0	N/A
M2981ihu	SAM036	1	7	2	2015-06-25	1	37.8	5.2	67.0	1	11.0	2015-07-02	7	5.95	0	-4.87	-4.06	-1.02	Marasmus	1	0	0	2	2	0	Housewife	1	Mixed	0	1	0	6	soup, mash, egg	anorexia / marasmus	0	0	0	0	1	0	Amoxicillin	NA	NA	NA	1	37.6664	38.7149	3.85217	neg
M2983ihu	SAM037	1	6	1	2015-07-23	0	36.2	5.4	67.0	1	11.2	2015-07-30	7	5.5	0	-3.8	-2.5	-0.55	Marasmus	1	0	0	2	1	0	Housewife	1	Breastfeeding	1	0	0	NA	NA	anorexia / marasmus	0	0	0	0	1	0	Amoxicillin	Lost to follow up	NA	NA	0	NA	neg	0	neg
M3894ihu	SAM038	1	12	2	2015-07-27	0	38.1	5.45	67.0	1	11.5	2015-07-28	1	NA	0	-3.92	-4.08	-2.46	Marasmus	1	0	0	2	2	1	Housewife	2	Breastfeeding	1	0	0	NA	NA	gastroenteritis/ marasmus	0	0	1	0	0	0	Metronidazole Ciprofloxacin	Lost to follow up	NA	Evacuated CHU	0	NA	neg	0	neg
M2985ihu	SAM039	1	9	2	2015-06-23	0	37.4	5.65	67.0	1	11.5	2015-07-01	8	NA	0	-3.31	-3.16	-1.3	Marasmus	1	0	0	2	2	0	Stallholder	8	Mixed	0	1	0	6	Porridge	gastroenteritis/ marasmus	0	0	1	0	0	0	Amoxicillin Metronidazole	NA	NA	NA	0	NA	neg	0	neg
M2987ihu	SAM040	1	9	2	2015-07-21	0	39.1	4.7	67.0	1	8.5	2015-08-10	20	5.05	0	-5.18	-4.49	-1.3	Marasmus	1	0	0	2	2	0	Housewife	4	Mixed	0	1	0	12	soup, porridge	marasmus / marasmus	1	0	0	0	0	1	Ceftriazon Metronidazole	Lost to follow up	NA	NA	0	NA	neg	0	neg
M2989ihu	SAM041	1	12	2	2015-06-08	0	36.8	4.0	67.0	1	9.5	2015-06-15	7	5.9	0	-6.72	-5.96	-2.46	Marasmus	1	0	0	2	2	1	Housewife	1	Mixed	0	1	0	6	Porridge Fortified	Retard psychomoteur / marasmus	0	0	0	0	1	0	Amoxicillin	Lost to follow up	NA	NA	0	NA	neg	0	neg
M2991ihu	SAM042	1	15	3	2015-05-15	1	38.4	5.2	67.5	1	11.0	2015-05-28	13	5.75	0	-5.24	-5.52	-4.33	Marasmus	1	0	0	2	2	2	Exploitant sable	1	Mixed	0	1	0	8	Porridge, rice, lipton	LRI + anorexia / marasmus	0	1	0	0	1	0	coamox	NA	NA	NA	0	NA	neg	0	neg
M3895ihu	SAM043	1	11	2	2015-07-21	0	37.4	5.3	67.5	1	11.0	2015-07-27	6	5.4	0	-4.35	-4.08	-1.82	Marasmus	1	0	0	2	2	0	Housewife	3	Mixed	0	1	0	7	Lait caille. Porridge	anorexia / marasmus	0	0	0	0	1	0	Amoxicillin Metronidazole	Lost to follow up	NA	NA	0	NA	neg	0	neg
M3896ihu	SAM044	1	7	2	2015-08-03	1	38.9	5.75	67.5	1	11.4	2015-08-10	7	5.9	0	-3.91	-3.29	-0.79	Marasmus	1	0	0	2	2	0	Housewife	3	Mixed	0	1	0	6	Porridge	marasmus	0	0	0	0	0	0	Amoxicillin	Lost to follow up	NA	NA	0	NA	neg	0	neg
M3897ihu	SAM045	1	12	2	2015-07-09	0	35.9	5.6	68.0	1	10.0	2015-07-13	4	5.75	0	-3.92	-3.88	-2.07	Marasmus	1	0	0	2	2	1	Hairdresser	2	Mixed	0	1	0	2	Fortified porridge, family meal	Candidiasis / marasmus	0	0	0	1	1	0	Amoxicillin	Lost to follow up	NA	NA	0	NA	neg	0	neg
M3898ihu	SAM046	1	11	2	2015-07-15	0	38.3	5.3	68.0	1	10.0	NA	NA	5.7	0	-4.49	-4.08	-1.62	Marasmus	1	0	0	2	2	0	Student	1	Mixed	0	1	0	8	soup, Porridge	Oral candidiasis / marasmus	0	0	0	1	1	0	Amoxicillin	NA	NA	NA	0	NA	neg	0	neg
M2995ihu	SAM049	1	15	3	2015-06-23	1	37.9	5.25	68.5	1	10.5	2015-05-29	NA	5.85	0	-5.42	-5.47	-3.95	Marasmus	1	0	0	2	2	2	Housewife	1	Mixed	0	1	0	6	Porridge	gastroenteritis/ marasmus	0	0	1	0	0	0	Coamox Metronidazole	Lost to follow up	NA	NA	0	NA	neg	0	neg
M2997ihu	SAM050	1	12	2	2015-06-23	0	37.4	5.55	68.5	1	10.5	2015-07-01	8	5.9	0	-4.16	-3.95	-1.88	Marasmus	1	0	0	2	2	0	Student	1	Mixed	0	1	0	6	Porridge	marasmus	0	0	0	0	0	0	Ciprofloxacin Metronidazole	Lost to follow up	NA	NA	0	NA	neg	0	neg
M5039ihu	SAM051	1	12	2	2015-07-20	0	40.0	4.8	69.0	1	10.0	NA	NA	4.65	0	-5.67	-4.92	-1.69	Marasmus	1	0	0	2	2	0	Stallholder	3	Mixed	0	1	0	10	soup	gastroenteritis/ marasmus	0	0	1	0	0	0	Amoxicillin Metronidazole	Lost to follow up	NA	NA	0	NA	neg	0	neg
M5040ihu	SAM052	1	12	2	2015-08-03	0	36.8	5.2	69.0	1	10.5	NA	NA	NA	0	-4.94	-4.4	-1.69	Marasmus	1	0	0	2	2	0	Housewife	5	Mixed	0	1	0	7	soup, porridge	gastroenteritis/ marasmus	0	0	1	0	0	0	Amoxicillin Metronidazole Ciprofloxacin	Lost to follow up	NA	NA	0	NA	neg	0	neg
M2999ihu	SAM053	1	9	2	2015-07-21	0	37.4	6.0	69.0	1	11.5	2015-07-27	6	6.25	0	-3.26	-2.65	-0.47	Marasmus	1	0	0	2	1	0	Housewife	8	Mixed	0	1	0	7	soup, porridge	anorexia / marasmus	0	0	0	0	1	0	Amoxicillin Metronidazole	Lost to follow up	NA	NA	0	NA	neg	0	neg
M3901ihu	SAM055	1	9	2	2015-05-18	1	37.9	6.55	69.5	1	12.5	2015-05-22	4	7.2	0	-3.02	-2.78	-1.1	Marasmus	1	0	0	2	1	0	Housewife	2	Mixed	0	1	0	8	Porridge	MPE	NA	NA	NA	0	NA	0	Ciprofloxacin Amoxicillin	Lost to follow up	NA	NA	0	NA	neg	0	N/A
M3902ihu	SAM056	1	6	1	2015-05-18	1	38.8	4.3	70.0	1	10.0	2015-05-22	4	4.65	0	-7.43	-5.02	-1.1	Marasmus	1	0	0	2	2	0	Housewife	5	Breastfeeding	1	0	0	NA	NA	gastroenteritis	0	0	1	0	0	0	Amoxicillin Metronidazole	NA	NA	NA	0	NA	neg	0	N/A
M3903ihu	SAM057	1	21	3	2015-07-21	0	36.6	7.4	80.0	0	11.0	NA	NA	7.65	0	-3.78	-3.26	-0.97	Marasmus	1	0	0	2	2	0	Stallholder	2	Mixed	0	1	0	8	soup, porridge	anorexia / marasmus	0	0	0	0	1	0	Amoxicillin Metronidazole	Lost to follow up	NA	NA	0	NA	neg	0	N/A
M3904ihu	SAM058	1	12	2	2015-07-24	1	37.6	6.2	70.0	1	11.5	2015-07-30	6	6.3	0	-4.06	-3.9	-2.14	Marasmus	1	0	0	2	2	1	Stallholder	4	Mixed	0	1	0	6	soup, porridge	oral candidiasis/ marasmus	0	0	0	1	1	0	Coamox Metronidazole	Cured	NA	NA	0	NA	neg	0	N/A
M3905ihu	SAM059	1	19	3	2015-06-25	1	38.1	5.05	70.5	0	9.4	NA	NA	5.55	0	-6.3	-6.16	-4.61	Marasmus	1	0	0	2	2	2	Housewife	4	Mixed	0	1	0	12	Porridge	Candidiasis + IRA / marasmus	0	1	0	1	1	0	Ceftriazon Gentamycin	Lost to follow up	NA	NA	0	NA	neg	0	N/A
M3906ihu	SAM060	1	8	2	2015-05-25	0	38.1	5.7	71.0	1	10.2	NA	NA	6.55	0	-4.36	-2.79	-0.94	Marasmus	1	0	0	2	1	0	Stallholder	2	Breastfeeding	1	0	0	NA	NA	gastroenteritis/ marasmus	0	0	1	0	0	0	Ciprofloxacin Metronidazole	Cured	NA	NA	0	NA	neg	0	N/A
M3907ihu	SAM061	1	10	2	2015-07-15	0	38.0	5.85	71.0	1	10.7	NA	NA	6.6	0	-4.09	-3.13	-0.21	Marasmus	1	0	0	2	2	0	Housewife	2	Mixed	0	1	0	7	Soupe bouille	gastroenteritis/ marasmus	0	0	1	0	0	0	NA	NA	NA	NA	0	NA	neg	0	N/A
M3908ihu	SAM062	1	9	2	2015-07-18	1	36.0	6.05	71.0	1	11.0	2015-07-27	9	7	0	-4.42	-3.45	-0.43	Marasmus	1	0	0	2	2	0	Housewife	4	Breastfeeding	1	0	0	NA	NA	gastroenteritis/ marasmus	0	0	1	0	0	0	Ceftriazon Metronidazole Ciprofloxacin	Cured	NA	NA	0	NA	neg	0	neg
M3909ihu	SAM063	1	12	2	2015-08-03	1	36.7	6.55	71.0	1	11.4	NA	NA	7	0	-3.71	-3.47	-1.71	Marasmus	1	0	0	2	2	0	Housewife	3	Mixed	0	1	0	NA	Tot. Porridge	oral candidiasis/ marasmus	0	0	0	1	1	0	Amoxicillin	Lost to follow up	NA	NA	0	NA	neg	0	N/A
M3910ihu	SAM064	1	8	2	2015-07-21	1	36.3	6.6	71.0	1	12.0	2015-07-27	6	6.7	0	-3.41	-2.42	-0.17	Marasmus	1	0	0	2	1	0	Stallholder	2	Mixed	0	1	0	6	soup, porridge	gastroenteritis/ marasmus	0	0	1	0	0	0	Amoxicillin Metronidazole	Lost to follow up	NA	NA	0	NA	neg	0	N/A
M3911ihu	SAM065	1	15	3	2015-06-09	0	37.2	4.85	71.0	1	8.5	NA	NA	5.1	0	-6.02	-5.31	-2.13	Marasmus	1	0	0	2	2	1	Stallholder	1	Mixed	0	1	0	6	Porridge Fortified soupe	HIV / marasmus	0	0	0	0	0	1	Amoxicillin Ciprofloxacin	Lost to follow up	NA	NA	0	NA	neg	0	N/A
M3912ihu	SAM066	1	9	2	2015-07-27	0	36.5	4.5	71.0	1	9.5	NA	NA	4.95	0	-6.49	-4.77	-0.35	Marasmus	1	0	0	2	2	0	Dyer	6	Weaned	0	0	1	NA	NA	anorexia / marasmus	0	0	0	0	1	0	Coamox	NA	NA	NA	0	NA	neg	0	neg
M3913ihu	SAM067	1	10	2	2015-05-29	0	39.4	6.3	71.5	1	11.4	NA	NA	6.5	0	-3.42	-2.5	0	Marasmus	1	0	0	2	1	0	Housewife	2	Mixed	0	1	0	1	Porridge +mash	LRI/ marasmus	0	1	0	0	0	0	Amoxicillin	Lost to follow up	NA	NA	0	NA	neg	0	N/A
M3001ihu	SAM068	1	12	2	2015-06-14	1	38.7	6.2	72.0	1	11.0	2015-06-21	7	NA	0	-4.6	-3.9	-1.29	Marasmus	1	0	0	2	2	0	Farmer	7	Mixed	0	1	0	6	Porridge	gastroenteritis/ marasmus	0	0	1	0	0	0	Ceftriazon Gentamycin Metronidazole	Lost to follow up	NA	NA	0	NA	neg	0	neg
M3003ihu	SAM069	1	15	3	2015-05-09	1	39.7	6.8	72.0	1	11.0	NA	NA	6.7	0	-3.55	-3.68	-2.55	Marasmus	1	0	0	2	2	1	Housewife	4	Mixed	0	1	0	6	Porridge, rice	LRI / marasmus	0	1	0	0	0	1	Amoxicillin	Cured	NA	Doesn't remember	0	NA	neg	0	neg
M3914ihu	SAM070	1	16	3	2015-07-20	1	37.6	7.8	72.0	1	12.0	NA	NA	NA	1	-1.59	-2.73	-3.24	Kwashiorkor	0	1	0	0	1	2	Housewife	2	Mixed	0	1	0	7	Porridge	Marasmus / kwashiorkor	0	0	0	0	0	0	Amoxicillin Metronidazole	Deceased	Died during evacuation	NA	0	NA	neg	0	N/A
M3915ihu	SAM071	1	6	1	2015-05-20	1	37.1	5.2	73.0	1	11.0	NA	NA	5.6	0	-6.42	-3.7	-2.5	Marasmus	1	0	0	2	2	1	Housewife	5	Breastfeeding	1	0	0	NA	NA	LRI / marasmus	0	1	0	0	0	0	Ceftriazon Gentamycin	NA	NA	NA	0	NA	neg	0	N/A
M3916ihu	SAM072	1	7	2	2015-07-27	0	36.0	6.15	73.5	1	11.0	NA	NA	5.5	0	-4.18	-2.13	-2.04	Marasmus	1	0	0	2	1	1	Housewife	2	Breastfeeding	1	0	0	NA	NA	gastroenteritis/ marasmus	0	0	1	0	0	0	Ciprofloxacin Metronidazole	Deceased	NA	NA	1	390.906	38.9826	3.78527	N/A
M3917ihu	SAM073	1	9	2	2015-07-07	0	37.2	6.45	73.5	1	11.0	NA	NA	7.15	0	-3.68	-2.03	-1.39	Marasmus	1	0	0	2	1	0	Farmer	4	Mixed	0	1	0	6	Fortified porridge	diarrhea / marasmus	0	0	1	0	0	0	Amoxicillin	Cured	NA	NA	0	NA	neg	0	N/A
M3013ihu	SAM074	1	9	2	2015-07-16	1	37.2	6.35	73.5	1	11.3	2015-07-23	7	NA	0	-4.54	-3.05	-0.68	Marasmus	1	0	0	2	2	0	Dyer	2	Mixed	0	1	0	7	soup, porridge,fish	gastroenteritis/ marasmus	0	0	1	0	0	0	Amoxicillin	Cured	NA	Doesn't know	0	NA	neg	0	N/A
M3919ihu	SAM075	1	17	3	2015-05-09	1	37.4	6.85	73.5	1	11.5	2015-05-18	9	7.4	0	-3.86	-4.05	-2.98	Marasmus	1	0	0	2	2	1	Housewife	1	Mixed	0	1	0	6	Rice	LRI / marasmus	0	1	0	0	0	0	Amoxicillin	NA	NA	NA	0	NA	neg	0	N/A
M3920ihu	SAM076	1	8	2	2015-06-13	1	36.5	6.75	74.0	1	11.0	2015-06-22	9	7.2	0	-3.98	-2.22	-1.53	Marasmus	1	0	0	2	1	0	Housewife	1	Mixed	0	1	0	6	mash	anorexia / marasmus	0	0	0	0	1	0	Ceftriazon Gentamycin Metronidazole	Cured	NA	NA	0	NA	neg	0	N/A
M3921ihu	SAM077	1	12	2	2015-08-03	0	37.2	5.7	74.0	1	11.4	NA	NA	6.85	0	-5.19	-3.75	-0.25	Marasmus	1	0	0	2	2	0	Housewife	2	Mixed	0	1	0	7	Porridge, Milk, soup	marasmus / marasmus	1	0	0	0	0	0	Amoxicillin Metronidazole	Lost to follow up	NA	NA	0	NA	neg	0	N/A
M3922ihu	SAM078	1	14	3	2015-07-09	1	37.4	6.3	74.0	1	11.6	NA	NA	NA	0	-4.91	-4.11	-1.36	Marasmus	1	0	0	2	2	0	Housewife	3	Mixed	0	1	0	5	Fortified porridge	Candidiasis / marasmus	0	0	0	1	1	0	Ceftriazon Gentamycin	NA	NA	NA	0	NA	neg	0	N/A
M3005ihu	SAM079	1	16	3	2015-08-03	1	37.1	6.9	74.0	1	12.7	2015-08-10	7	7.2	0	-3.9	-3.72	-2.13	Marasmus	1	0	0	2	2	1	Housewife	1	Weaned	0	0	1	NA	NA	anorexia / marasmus	0	0	0	0	1	0	Amoxicillin	Lost to follow up	NA	NA	0	NA	neg	0	neg
M3007ihu	SAM080	1	7	2	2015-07-15	1	37.8	6.6	74.5	1	11.5	2015-07-20	5	7	0	-4.36	-2.41	-1.78	Marasmus	1	0	0	2	1	0	NA	NA	NA	NA	NA	NA	NA	NA	marasmus	1	0	0	0	0	0	Amoxicillin	Lost to follow up	NA	NA	0	NA	neg	0	neg
M3923ihu	SAM081	1	22	3	2015-06-08	0	39.8	5.5	75.0	0	11.0	2015-06-16	8	6.35	0	-5.71	-5.44	-2.86	Marasmus	1	0	0	2	2	1	NA	NA	NA	NA	NA	NA	NA	NA	gastroenteritis/ marasmus	0	0	1	0	0	0	Ciprofloxacin Metronidazole	Lost to follow up	NA	NA	0	NA	neg	0	N/A
M3009ihu	SAM082	1	12	2	2015-05-19	1	37.6	6.6	75.0	1	11.0	2015-05-22	3	NA	0	-4.63	-3.41	-0.03	Marasmus	1	0	0	2	2	0	Housewife	1	Mixed	NA	NA	NA	8	Porridge, soup	gastroenteritis/ marasmus	0	0	1	0	0	0	Ceftriazon	Cured	NA	1 months after hgt	0	NA	neg	0	neg
M3011ihu	SAM083	1	15	3	2015-05-18	1	37.3	7.05	75.0	1	11.3	2015-05-27	9	7.4	0	-3.89	-3.4	-1.37	Marasmus	1	0	0	2	2	0	Housewife	5	Mixed	NA	NA	NA	6	Porridge+rice	diarrhea / marasmus	0	0	1	0	0	0	Amoxicillin Ciprofloxacin	Lost to follow up	NA	NA	0	NA	neg	0	neg
M3924ihu	SAM084	1	57	4	2015-06-30	0	36.4	5.1	75.0	0	8.5	NA	NA	4.9	1	-6.31	-7.1	-7.06	Marasmic-Kwashiorkor	0	0	1	2	2	2	NA	NA	NA	NA	NA	NA	NA	NA	gastroenteritis / kwashiorkor	0	0	1	0	0	0	Coamox	Lost to follow up	NA	NA	0	NA	neg	0	N/A
M3925ihu	SAM085	1	14	3	2015-05-11	0	37.0	6.5	76.0	1	11.0	2015-05-25	14	6.8	0	-4.3	-3.11	-0.11	Marasmus	1	0	0	2	2	0	NA	NA	NA	NA	NA	NA	NA	NA	Mycosis / marasmus	0	0	0	1	1	0	Ceftriazon Metronidazole	Lost to follow up	NA	NA	0	NA	neg	0	neg
M3015ihu	SAM086	1	7	2	2015-07-16	1	38.3	6.75	76.0	1	12.0	2015-07-23	7	NA	0	-4.45	-2.21	-2.46	Marasmus	1	0	0	2	1	1	NA	NA	NA	NA	NA	NA	NA	NA	marasmus	0	0	0	0	0	0	Coamox Metronidazole	Cured	NA	No follow up	0	NA	neg	0	neg
M3926ihu	SAM087	1	20	3	2015-07-08	1	38.0	7.3	76.0	0	12.6	NA	NA	7.35	1	-3.72	-3.9	-2.82	Marasmic-Kwashiorkor	0	0	1	2	2	1	NA	NA	NA	NA	NA	NA	NA	NA	Kwashiorkor	0	0	0	0	0	0	Amoxicillin	Lost to follow up	NA	NA	0	NA	neg	0	N/A
M3017ihu	SAM088	1	15	3	2015-07-07	0	37.3	6.4	76.5	1	10.2	2015-07-13	6	6.25	0	-4.56	-3.42	-0.12	Marasmus	1	0	0	2	2	0	NA	NA	NA	NA	NA	NA	NA	NA	gastroenteritis/ marasmus	0	0	1	0	0	0	Coamox	Cured	NA	NA	0	NA	neg	0	neg
M3928ihu	SAM091	1	14	3	2015-05-14	0	37.0	7.3	76.5	1	12.8	2015-05-21	7	7.55	0	-3.15	-2.11	-0.29	Marasmus	1	0	0	2	1	0	NA	NA	NA	NA	NA	NA	NA	NA	Angina / marasmus	0	0	0	0	1	0	Amoxicillin	Lost to follow up	NA	NA	1	170.176	40.5859	3.38462	N/A
M3021ihu	SAM092	1	19	3	2015-08-03	0	37.5	8.55	76.5	0	13.0	2015-08-10	7	8	1	-1.26	-1.8	-1.76	Kwashiorkor	0	1	0	0	0	0	NA	NA	NA	NA	NA	NA	NA	NA	Candidiasis / kwashiorkor	0	0	0	1	1	0	Amoxicillin	Lost to follow up	NA	NA	0	NA	neg	0	neg
M3023ihu	SAM093	1	12	2	2015-07-20	1	36.8	7.45	77.0	1	11.5	2015-07-24	4	NA	0	-3.7	-2.35	-0.81	Marasmus	1	0	0	2	1	0	NA	NA	NA	NA	NA	NA	NA	NA	gastroenteritis/ marasmus	0	0	1	0	0	0	Amoxicillin Metronidazole	Lost to follow up	NA	NA	0	NA	neg	0	neg
M3025ihu	SAM094	1	24	3	2015-05-05	1	37.2	9.0	77.0	0	13.0	2015-05-12	7	8.45	1	-1.32	-2.7	-3.43	Kwashiorkor	0	1	0	0	1	2	NA	NA	NA	NA	NA	NA	NA	NA	Kwashorkor	0	0	0	0	0	0	Amoxicillin	NA	NA	NA	0	NA	neg	0	neg
M3929ihu	SAM095	1	58	4	2015-05-21	1	37.2	6.35	77.0	0	9.0	NA	NA	7.3	0	-5.43	-6.53	-7.05	Marasmus	1	0	0	2	2	2	NA	NA	NA	NA	NA	NA	NA	NA	gastroenteritis / HIV	0	0	1	0	0	1	Amoxicillin	Deceased	Fever after 1month	1 year after discharge	0	NA	neg	0	N/A
M3930ihu	SAM096	1	16	3	2015-06-03	1	36.2	7.45	77.5	1	12.5	2015-06-11	8	7.55	0	-3.8	-3.1	-0.78	Marasmus	1	0	0	2	2	0	NA	NA	NA	NA	NA	NA	NA	NA	umbilical hernia + anorexia / marasmus	0	0	0	0	1	0	Amoxicillin	Lost to follow up	NA	NA	0	NA	neg	0	N/A
M3027ihu	SAM097	1	32	4	2015-05-28	1	37.5	6.7	78.0	0	10.5	2015-06-08	11	6.7	1	-5.07	-5.45	-4.43	Marasmic-Kwashiorkor	0	0	1	2	2	2	Housewife	4	Weaned	NA	NA	NA	NA	NA	neurological sequelae / kwashiorkor	0	0	0	0	1	0	Amoxicillin	NA	NA	NA	0	NA	neg	0	neg
M3029ihu	SAM098	1	14	3	2015-05-15	0	36.0	7.4	78.0	1	12.0	2015-07-22	8	7.75	0	-3.33	-2.18	-0.44	Marasmus	1	0	0	2	1	0	NA	NA	NA	NA	NA	NA	NA	NA	anorexia marasmus	0	0	0	0	1	0	Amoxicillin Ciprofloxacin	NA	NA	NA	0	NA	neg	0	neg
M3932ihu	SAM101	1	24	3	2015-07-28	1	36.1	8.2	79.0	0	11.0	NA	NA	8.45	0	-2.97	-3.42	-2.66	Marasmus	1	0	0	1	2	1	NA	NA	NA	NA	NA	NA	NA	NA	gastroenteritis/ marasmus	0	0	1	0	0	0	Amoxicillin Metronidazole	Cured	NA	No follow up	0	NA	neg	0	N/A
M3933ihu	SAM102	1	36	3	2015-05-12	0	36.7	6.7	79.5	0	9.5	NA	NA	7.9	0	-4.7	-5.44	-4.08	Marasmus	1	0	0	2	2	2	Housewife	1	Mixed	NA	NA	NA	6	mash soup	Mycosis / marasmus	0	0	0	1	1	1	Amoxicillin	Deceased	Relaps according to the parents	1week after discharge	0	NA	neg	0	N/A
M3934ihu	SAM103	1	19	3	2015-08-03	1	38.4	8.5	80.0	0	12.0	NA	NA	8.7	1	-2.74	-2.57	-1.24	Kwashiorkor	0	1	0	1	1	0	Housewife	5	Mixed	NA	NA	NA	7	Tot, Rice, Porridge	hepatomegalia / kwashiorkor	0	0	0	0	1	0	Amoxicillin	NA	NA	NA	0	NA	neg	0	N/A
M3935ihu	SAM104	1	27	3	2015-06-09	0	38.1	7.5	80.5	0	11.9	2015-06-15	6	NA	0	-4.35	-4.38	-2.82	Marasmus	1	0	0	2	2	1	Housewife	5	Mixed	NA	NA	NA	6	Porridge, soup	diarrhea / marasmus	0	0	1	0	0	0	Coamox Ciprofloxacin	Lost to follow up	NA	NA	0	NA	neg	0	N/A
M3936ihu	SAM105	1	21	1	2015-07-29	0	36.4	8.35	81.0	0	12.0	2015-08-10	12	8.85	0	-3.2	-2.88	-1.2	Marasmus	1	0	0	2	1	0	Housewife	1	Weaned	NA	NA	NA	NA	NA	Candidiasis / marasmus	0	0	0	1	1	0	Coamox	Cured	NA	No follow up	0	NA	neg	0	N/A
M3937ihu	SAM106	1	24	3	2015-06-30	0	36.6	7.45	82.0	0	10.7	NA	NA	7.9	0	-4.74	-4.14	-1.68	Marasmus	1	0	0	2	2	0	Stallholder	4	Weaned	NA	NA	NA	NA	NA	Candidiasis / marasmus	0	0	0	1	1	0	Amoxicillin	Lost to follow up	NA	NA	0	NA	neg	0	N/A
M3938ihu	SAM107	1	24	3	2015-07-22	0	37.6	8.5	82.0	0	11.0	2015-07-27	5	8.5	0	-3.23	-3.13	-1.68	Marasmus	1	0	0	2	2	0	Stallholder	2	Mixed	NA	NA	NA	6	Soup, Porridge	anorexia / marasmus	0	0	0	0	1	0	Coamox	NA	NA	NA	0	NA	neg	0	N/A
M3939ihu	SAM108	1	18	3	2015-07-08	1	34.9	8.3	82.5	0	11.5	NA	NA	8.95	0	-3.64	-2.64	-0.01	Marasmus	1	0	0	2	1	0	Stallholder	1	Weaned	NA	NA	NA	NA	NA	gastroenteritis/ marasmus	0	0	1	0	0	0	Amoxicillin	Cured	NA	NA	0	NA	neg	0	N/A
M3941ihu	SAM110	1	40	4	2015-06-09	1	37.8	7.7	83.0	0	12.0	2015-06-16	7	8.7	0	-4.05	-1.25	-3.75	Marasmus	1	0	0	2	0	2	Housewife	1	Mixed	NA	NA	NA	6	Porridge	Shigellose / marasmus	0	0	1	0	0	0	Coamox	NA	NA	NA	0	NA	neg	0	N/A
M3942ihu	SAM111	1	26	4	2015-07-28	1	36.9	7.5	83.5	0	10.0	2015-08-10	13	8.4	0	-4.44	-3.85	-1.19	Marasmus	1	0	0	2	2	0	Tailor	1	Weaned	NA	NA	NA	NA	NA	gastroenteritis/ marasmus	0	0	1	0	0	0	Coamox	Lost to follow up	NA	NA	0	NA	neg	0	N/A
M4269ihu	SAM147	1	8	2	2016-09-14	0	NA	6.1	67.5	1	11.0	2016-09-26	12	6.9	0	-3.2	-3.16	-1.51	Marasmus	1	0	0	2	2	0	NA	NA	NA	NA	NA	NA	NA	NA	NA	NA	NA	NA	NA	NA	0	NA	NA	NA	NA	0	NA	neg	0	neg
M4270ihu	SAM148	1	3	1	2016-09-14	1	NA	3.4	57.0	1	9.0	2016-09-26	12	3.5	0	-4.87	-5.12	-2.71	Marasmus	1	0	0	2	2	1	NA	NA	NA	NA	NA	NA	NA	NA	NA	NA	NA	NA	NA	NA	0	NA	Cured	NA	NA	0	NA	neg	0	neg
M4271ihu	SAM149	1	14	2	2016-09-15	0	NA	5.4	70.0	1	9.5	2016-09-21	6	5.9	0	-5.61	-5.23	-3.04	Marasmus	1	0	0	2	2	2	NA	NA	NA	NA	NA	NA	NA	NA	NA	NA	NA	NA	NA	NA	0	NA	Cured	NA	NA	0	NA	neg	0	neg
M4273ihu	SAM151	1	9	2	2016-09-16	1	NA	4.5	67.5	1	10.5	2016-09-21	5	5.7	0	-6.45	-5.6	-2.28	Marasmus	1	0	0	2	2	1	NA	NA	NA	NA	NA	NA	NA	NA	NA	NA	NA	NA	NA	NA	0	NA	Lost to follow up	NA	NA	0	NA	neg	0	neg
M4274ihu	SAM152	1	15	3	2016-09-16	0	NA	8.3	77.0	1	12.0	2016-09-23	7	7.5	1	-1.56	-1.27	-0.3	Kwashiorkor	0	1	0	0	0	0	NA	NA	NA	NA	NA	NA	NA	NA	NA	NA	NA	NA	NA	NA	0	NA	Lost to follow up	NA	NA	0	NA	neg	0	N/A
M4275ihu	SAM153	1	6	1	2016-09-16	0	NA	4.8	59.0	1	11.0	2016-09-23	7	5	0	-1.77	-3.65	-3.31	Marasmus	1	0	0	0	2	2	NA	NA	NA	NA	NA	NA	NA	NA	NA	NA	NA	NA	NA	NA	0	NA	NA	NA	NA	0	NA	neg	0	neg
M4276ihu	SAM154	1	24	3	2016-09-20	1	NA	8.5	81.0	0	15.0	2016-09-27	7	8.1	1	-2.98	-3.18	-2.11	Kwashiorkor	0	1	0	1	2	1	NA	NA	NA	NA	NA	NA	NA	NA	NA	0	0	0	0	1	0	NA	Lost to follow up	NA	NA	0	NA	neg	0	neg
M4277ihu	SAM155	1	24	3	2016-09-20	0	NA	7.0	78.5	0	10.7	2016-09-29	9	7.5	0	-4.05	-4.18	-2.39	Marasmus	1	0	0	2	2	1	NA	NA	NA	NA	NA	NA	NA	NA	NA	NA	NA	NA	NA	NA	0	NA	Cured	NA	No follow up	0	NA	neg	0	neg
M4278ihu	SAM156	1	3	1	2016-09-20	1	NA	2.7	53.0	1	8.5	2016-10-03	13	3	0	-4.6	-6.41	-4.87	Marasmus	1	0	0	2	2	2	NA	NA	NA	NA	NA	NA	NA	NA	NA	NA	NA	NA	NA	NA	0	NA	Deceased	NA	NA	0	NA	neg	0	neg
M4279ihu	SAM157	1	12	2	2016-09-21	1	NA	5.9	73.0	1	10.5	2016-09-29	8	5.7	0	-5.2	-4.37	-1.47	Marasmus	1	0	0	2	2	0	NA	NA	NA	NA	NA	NA	NA	NA	NA	NA	NA	NA	NA	NA	0	NA	NA	NA	NA	0	NA	neg	0	neg
M4280ihu	SAM158	1	14	3	2016-09-23	1	NA	5.5	72.0	1	10.0	2016-10-04	11	6.0	0	-5.67	-5.15	-2.74	Marasmus	1	0	0	2	2	1	NA	NA	NA	NA	NA	NA	NA	NA	NA	NA	NA	NA	NA	NA	0	NA	Lost to follow up	NA	NA	0	NA	neg	0	neg
M4281ihu	SAM159	1	29	4	2016-09-23	0	NA	7.9	80.7	0	12.7	2016-10-03	10	7.9	1	-3.21	-3.75	-2.54	Marasmic-Kwashiorkor	0	0	1	2	2	1	NA	NA	NA	NA	NA	NA	NA	NA	NA	0	0	0	0	1	0	NA	Cured	NA	NA	0	NA	neg	0	neg
M4282ihu	SAM160	1	24	3	2016-09-26	1	NA	5.4	78.5	0	8.5	2016-10-04	8	6.0	0	-7.15	-6.16	-3.01	Marasmus	1	0	0	2	2	2	NA	NA	NA	NA	NA	NA	NA	NA	NA	NA	NA	NA	NA	NA	0	NA	NA	NA	NA	0	NA	neg	0	neg
M4283ihu	SAM161	1	9	2	2016-09-26	0	NA	5.4	68.0	1	9.5	2016-10-03	7	5.8	0	-4.1	-3.71	-1.34	Marasmus	1	0	0	2	2	0	NA	NA	NA	NA	NA	NA	NA	NA	NA	NA	NA	NA	NA	NA	0	NA	Cured	NA	NA	0	NA	neg	0	neg
M4284ihu	SAM162	1	14	3	2016-09-26	1	NA	5.6	67.0	1	11.0	2016-09-29	3	5.8	0	-4.05	-5.05	-4.76	Marasmus	1	0	0	2	2	2	NA	NA	NA	NA	NA	NA	NA	NA	NA	NA	NA	NA	NA	NA	0	NA	NA	NA	NA	0	NA	neg	0	neg
M4285ihu	SAM164	1	27	4	2016-09-27	0	NA	8.4	85.0	0	12.0	2016-10-04	7	9.0	1	-3.58	-3.14	-1.05	Marasmic-Kwashiorkor	0	0	1	2	2	0	NA	NA	NA	NA	NA	NA	NA	NA	NA	0	0	0	0	1	0	NA	Cured	NA	NA	0	NA	neg	0	neg
M4286ihu	SAM165	1	14	3	2016-09-30	0	NA	5.8	68.0	1	12.0	2016-10-10	10	6	0	-3.34	-4.08	-3.32	Marasmus	1	0	0	2	2	2	NA	NA	NA	NA	NA	NA	NA	NA	NA	NA	NA	NA	NA	NA	0	NA	Cured	NA	NA	0	NA	neg	0	neg
M4287ihu	SAM166	1	12	2	2016-10-05	0	NA	4.7	63.0	1	10.0	2016-10-17	12	5.2	0	-3.89	-5.2	-4.64	Marasmus	1	0	0	2	2	2	NA	NA	NA	NA	NA	NA	NA	NA	NA	NA	NA	NA	NA	NA	0	NA	Cured	NA	No follow up	0	NA	neg	0	neg
M4288ihu	SAM167	1	13	3	2016-10-07	1	NA	5.0	71.0	1	10.0	2016-10-17	10	6.2	0	-6.34	-5.53	-2.53	Marasmus	1	0	0	2	2	1	NA	NA	NA	NA	NA	NA	NA	NA	NA	NA	NA	NA	NA	NA	0	NA	Cured	NA	1 month	0	NA	neg	0	neg
M4289ihu	SAM168	1	14	3	2016-10-07	1	37.1	6.6	72.5	1	11.0	2016-10-14	7	7.2	0	-3.85	-3.79	-2.33	Marasmus	1	0	0	2	2	1	Housewife	1	NA	NA	NA	NA	NA	NA	NA	0	0	1	0	0	0	NA	NA	NA	NA	1	NA	28.4642	6.41384	N/A
M4290ihu	SAM169	1	23	3	2016-10-07	1	37.8	6.9	75.5	0	10.8	2016-10-17	10	7.8	0	-4.09	-4.59	-3.86	Marasmus	1	0	0	2	2	2	Housewife	3	Mixed	0	1	0	7	Family meal	NA	0	1	0	0	0	0	NA	NA	NA	NA	0	NA	neg	0	neg
M4291ihu	SAM171	1	13	3	2016-10-07	1	37.5	5.1	68.5	1	10.0	2016-10-17	10	5.2	0	-5.52	-5.43	-3.6	Marasmus	1	0	0	2	2	2	Housewife	1	Mixed	0	1	0	8	Porridge	NA	0	0	0	0	1	0	NA	NA	NA	NA	0	NA	neg	0	neg
M4292ihu	SAM172	1	16	3	2016-10-07	1	38.0	6.9	74.0	1	11.5	2016-10-18	11	NA	0	-3.73	-3.77	-2.53	Marasmus	1	0	0	2	2	1	NA	NA	Mixed	0	1	0	NA	NA	NA	NA	NA	NA	NA	NA	0	NA	NA	NA	NA	0	NA	neg	0	N/A
M4293ihu	SAM173	1	22	3	2016-10-15	0	36.4	8.4	76.0	0	13.9	2016-10-31	16	6.8	1	-1.36	-2.39	-2.64	Kwashiorkor	0	1	0	0	1	1	Stallholder	3	Weaned	0	0	1	NA	NA	NA	NA	NA	NA	NA	NA	0	NA	Cured	NA	NA	0	NA	neg	0	neg
M4294ihu	SAM174	1	14	3	2016-10-15	0	39.1	6.0	76.0	1	11.0	2016-10-28	13	6.5	0	-4.96	-3.85	-0.41	Marasmus	1	0	0	2	2	0	Housewife	2	Mixed	0	1	0	8	Family meal	NA	1	0	0	0	0	0	NA	Lost to follow up	NA	NA	0	NA	neg	0	N/A
M4295ihu	SAM175	1	6	1	2016-10-15	0	39.2	4.9	62.0	1	11.0	2016-10-28	13	5.4	0	-3.03	-3.53	-2.06	Marasmus	1	0	0	2	2	1	Housewife	6	Breastfeeding	1	0	0	NA	NA	marasmus	1	0	0	0	1	0	NA	Lost to follow up	NA	NA	0	NA	neg	0	N/A
M4296ihu	SAM177	1	8	2	2016-10-15	1	38.6	4.5	65.5	1	9.5	2016-10-31	16	5.1	0	-5.86	-5.45	-2.74	Marasmus	1	0	0	2	2	1	Housewife	5	Mixed	0	1	0	6	NA	NA	0	0	1	0	1	0	NA	Cured	NA	NA	0	NA	neg	0	neg
M4297ihu	SAM181	1	24	3	2016-11-01	1	38.8	7.7	78.0	0	12.2	2016-11-10	9	7.8	0	-3.53	-3.9	-2.99	Marasmus	1	0	0	2	2	1	Housewife	1	Mixed	0	1	0	5	Porridge, soupe	NA	NA	NA	NA	NA	NA	0	NA	Lost to follow up	NA	NA	0	NA	neg	0	N/A
M4299ihu	SAM182	1	15	3	2016-11-01	0	36.5	9.0	75.0	1	14.0	2016-11-09	8	7.8	1	-0.6	-0.18	-1.06	Kwashiorkor	0	1	0	0	0	0	Housewife	1	Weaned	0	0	1	NA	NA	NA	NA	NA	NA	NA	NA	0	NA	Lost to follow up	NA	NA	0	NA	neg	0	N/A
M4298ihu	SAM184	1	6	1	2016-11-08	1	36.5	6.0	67.0	1	11.2	2016-11-10	2	6.7	0	-3.48	-2.63	-0.17	Marasmus	1	0	0	2	1	0	Housewife	4	Breastfeeding	1	0	0	NA	NA	NA	0	0	0	1	1	0	NA	Cured	NA	NA	0	NA	neg	0	neg
M5000ihu	SAM185	1	9	2	2016-11-08	1	36.7	5.3	68.5	1	10.0	2016-11-18	10	5.6	0	-5.13	-4.5	-1.68	Marasmus	1	0	0	2	2	0	Housewife	9	Formula, porridge	NA	NA	NA	NA	NA	NA	0	0	1	0	0	0	NA	Lost to follow up	NA	NA	0	NA	neg	0	N/A
M4300ihu	SAM186	1	12	2	2016-11-08	1	38.2	5.3	68.5	1	10.5	NA	NA	5.2	0	-5.13	-5.04	-3.04	Marasmus	1	0	0	2	2	2	Stallholder	3	Mixed	0	1	0	8	Porridge Fortified	NA	1	NA	NA	NA	NA	0	NA	Lost to follow up	NA	NA	0	NA	neg	0	N/A
M4302ihu	SAM189	1	6	1	2016-11-12	1	38.4	2.8	54.0	1	8.0	2016-11-25	13	3.8	0	-4.9	-7.31	-6.63	Marasmus	1	0	0	2	2	2	Tailor	1	Formula	NA	NA	NA	NA	NA	NA	NA	NA	NA	NA	NA	0	NA	Cured	NA	NA	0	NA	neg	0	neg
M5001ihu	SAM190	1	9	2	2016-11-16	1	36.3	4.9	64.0	1	10.5	2016-11-24	8	5.6	0	-4.45	-5.07	-3.81	Marasmus	1	0	0	2	2	2	Housewife	4	Formula, porridge	NA	NA	NA	NA	NA	NA	0	0	1	1	1	0	NA	NA	NA	NA	0	NA	neg	0	neg
M5002ihu	SAM191	1	8	2	2016-11-18	1	38.8	6.8	72.5	1	11.0	2016-11-28	10	7.1	0	-3.49	-2.33	0.48	Marasmus	1	0	0	2	1	0	Housewife	5	Breastfeeding	1	0	0	NA	NA	NA	NA	NA	NA	NA	NA	0	NA	Lost to follow up	NA	NA	0	NA	neg	0	neg
M5003ihu	SAM192	1	7	2	2016-11-19	0	36.0	2.6	55.5	1	7.5	2016-12-06	17	3.6	0	-6.2	-7.22	-5.42	Marasmus	1	0	0	2	2	2	Housewife	2	Breastfeeding	1	0	0	NA	NA	NA	0	0	0	0	1	0	NA	Cured	NA	NA	0	NA	neg	0	neg
M5004ihu	SAM193	1	15	3	2016-11-21	1	36.9	7.2	76.5	1	10.5	2016-11-25	4	7	0	-3.83	-3.34	-1.32	Marasmus	1	0	0	2	2	0	Housewife	2	Weaned	0	0	1	NA	NA	NA	0	1	0	0	0	0	NA	Lost to follow up	NA	NA	0	NA	neg	0	neg
M5006ihu	SAM195	1	12	2	2016-11-22	0	37.2	5.2	67.0	1	10.5	2016-11-28	6	5.6	0	-4.2	-4.52	-3.01	Marasmus	1	0	0	2	2	2	Housewife	2	Mixed	0	1	0	NA	NA	NA	0	1	0	0	0	0	NA	Cured	NA	NA	0	NA	neg	0	neg
M5007ihu	SAM198	1	14	3	2016-11-30	0	36.5	7.4	77.0	1	12.0	2016-12-05	5	7.8	0	-3.1	-2.01	0.44	Marasmus	1	0	0	2	1	0	Housewife	2	Breastfeeding	1	0	0	NA	NA	NA	0	0	0	0	0	0	NA	Deceased	NA	NA	0	NA	neg	0	neg
M5008ihu	SAM199	1	12	2	2016-12-01	0	37.6	5.8	70.0	1	11.0	2016-12-08	7	6.3	0	-3.92	-3.62	-1.57	Marasmus	1	0	0	2	2	0	Housewife	1	Mixed	0	1	0	6	Family meal	NA	0	0	0	0	0	0	NA	Lost to follow up	NA	NA	0	NA	neg	0	neg
M5009ihu	SAM200	1	12	2	2016-12-02	1	35.2	5.3	65.0	1	11.4	2016-12-09	7	5.7	0	-3.95	-5.01	-4.55	Marasmus	1	0	0	2	2	2	Housewife	2	Formula, porridge	NA	NA	NA	birth	Porridge, Formula	NA	0	1	0	0	0	0	NA	Cured	NA	NA	0	NA	neg	0	neg
M5010ihu	SAM206	1	7	2	2016-12-09	0	36.6	6.5	71.0	1	12.2	2016-12-14	5	6.9	1	-2.93	-1.49	1.32	Kwashiorkor	0	1	0	1	0	0	Housewife	7	Mixed	0	1	0	6	Porridge	NA	0	0	0	0	0	0	NA	Cured	NA	NA	0	NA	neg	0	N/A
M5011ihu	SAM208	1	18	3	2016-12-09	1	38.1	6.1	73.5	0	10.0	2016-12-16	7	6.2	0	-5.13	-4.9	-3.08	Marasmus	1	0	0	2	2	2	Housewife	1	Weaned	0	0	1	NA	NA	NA	0	0	1	0	0	0	NA	Lost to follow up	NA	NA	0	NA	neg	0	neg
M5012ihu	SAM209	1	15	3	2016-12-14	0	36.0	6.8	77.0	1	11.0	2017-01-10	27	7.8	0	-3.89	-3.01	-0.36	Marasmus	1	0	0	2	2	0	Housewife	1	Mixed	0	1	0	12	Family meal	NA	0	0	0	0	1	0	NA	Lost to follow up	NA	NA	0	NA	neg	0	N/A
M5013ihu	SAM212	1	8	2	2016-12-21	0	35.4	5.9	69.5	1	11.5	2016-12-27	6	7.1	0	-3.59	-2.7	-0.08	Marasmus	1	0	0	2	1	0	Housewife	3	Breastfeeding	1	0	0	NA	NA	NA	NA	NA	NA	NA	NA	0	NA	Lost to follow up	NA	NA	0	NA	neg	0	neg
M5014ihu	SAM213	1	24	3	2016-12-23	0	36.7	6.7	74.0	0	11.0	2017-01-09	17	6.9	0	-3.54	-4.5	-3.13	Marasmus	1	0	0	2	2	2	Housewife	1	Weaned	0	0	1	NA	NA	NA	NA	NA	NA	NA	NA	0	NA	Cured	NA	NA	0	NA	neg	0	N/A
M3791	Ctrl004	0	11	2	2016-08-25	0	36.9	7.2	68.0	1	12.9	NA	NA	NA	0	-0.81	-1.59	-1.88	Asymptomatic	0	0	0	0	0	0	Shopkeeper	7	Mixed	0	1	0	birth	Porridge, Formula	Asymptomatic	0	0	0	0	0	NA	NA	NA	NA	NA	0	NA	neg	0	N/A
M3793	Ctrl009	0	3	1	2016-08-25	1	37.2	5.5	60.0	1	15.0	NA	NA	NA	0	-1.04	-1.95	-1.67	Asymptomatic	0	0	0	0	0	0	Shopkeeper	5	Breastfeeding	1	0	0	NA	NA	Asymptomatic	0	0	0	0	0	NA	NA	NA	NA	NA	0	NA	neg	0	N/A
M3794	Ctrl010	0	2	1	2016-08-27	0	37.0	4.75	58.5	1	12.5	NA	NA	NA	0	-1.62	-1.51	-0.45	Asymptomatic	0	0	0	0	0	0	Shopkeeper	3	Breastfeeding	1	0	0	NA	NA	Asymptomatic	0	0	0	0	0	NA	NA	NA	NA	NA	0	NA	neg	0	N/A
M3795	Ctrl014	0	9	2	2016-08-27	1	36.9	7.9	70.0	1	12.5	NA	NA	NA	0	-0.79	-1.32	-1.36	Asymptomatic	0	0	0	0	0	0	Housewife	3	Mixed	0	1	0	NA	Porridge, Family meal	Asymptomatic	0	0	0	0	0	NA	NA	NA	NA	NA	1	33.7362	38.8387	3.82123	N/A
M3796	Ctrl016	0	9	2	2016-08-27	1	36.8	9.0	73.0	1	15.5	NA	NA	NA	0	-0.12	-0.13	-0.04	Asymptomatic	0	0	0	0	0	0	Housewife	1	Mixed	0	1	0	NA	Porridge	Asymptomatic	0	0	0	0	0	NA	NA	NA	NA	NA	1	109.751	36.7681	4.33869	N/A
M3797	Ctrl018	0	5	1	2016-09-01	1	37.4	6.74	63.0	1	14.0	NA	NA	NA	0	-0.07	-0.98	-1.4	Asymptomatic	0	0	0	0	0	0	Housewife	1	Breastfeeding	1	0	0	NA	NA	Asymptomatic	0	0	0	0	0	NA	NA	NA	NA	NA	0	NA	neg	0	N/A
M3798	Ctrl020	0	2	1	2016-09-01	0	37.6	5.74	59.0	1	12.5	NA	NA	NA	0	0.24	0.83	0.89	Asymptomatic	0	0	0	0	0	0	Accountant	2	Mixed	0	1	0	NA	Formula	Asymptomatic	0	0	0	0	0	NA	NA	NA	NA	NA	1	196.89	35.7422	4.59505	N/A
M3799	Ctrl021	0	5	1	2016-09-01	0	36.9	6.3	64.0	1	12.5	NA	NA	NA	0	-0.93	-1.19	-0.73	Asymptomatic	0	0	0	0	0	0	Housewife	2	Mixed	0	1	0	5	SOUPE	Asymptomatic	0	0	0	0	0	NA	NA	NA	NA	NA	1	726.685	33.45	5.16786	N/A
M3800	Ctrl022	0	4	1	2016-09-01	1	37.1	8.24	64.0	1	14.5	NA	NA	NA	0	1.88	1.43	0.01	Asymptomatic	0	0	0	0	0	0	Economist	2	Breastfeeding	1	0	0	NA	NA	Asymptomatic	0	0	0	0	0	NA	NA	NA	NA	NA	0	NA	neg	0	N/A
M3801	Ctrl024	0	2	1	2016-09-01	0	37.2	5.26	56.0	1	13.0	NA	NA	NA	0	0.95	0.15	-0.58	Asymptomatic	0	0	0	0	0	0	Housewife	1	Breastfeeding	1	0	0	NA	NA	Asymptomatic	0	0	0	0	0	NA	NA	NA	NA	NA	1	NA	34.8495	4.81814	N/A
M3802	Ctrl026	0	6	1	2016-08-29	0	37.4	6.67	67.0	1	13.0	2016-09-19	21	NA	0	-1.36	-1.09	-0.06	Asymptomatic	0	0	0	0	0	0	Tailor	5	Mixed	0	1	0	5	Porridge	Asymptomatic	0	0	0	0	0	NA	NA	NA	NA	NA	0	NA	neg	0	35.2241
M3804	Ctrl028	0	6	1	2016-08-29	1	36.4	8.2	68.0	1	14.5	NA	NA	NA	0	0.35	-0.07	-0.47	Asymptomatic	0	0	0	0	0	0	Housewife	3	Breastfeeding	1	0	0	NA	NA	Asymptomatic	0	0	0	0	0	NA	NA	NA	NA	NA	0	NA	neg	0	N/A
M3805	Ctrl029	0	6	1	2016-08-29	1	37.2	7.5	66.5	1	14.0	NA	NA	NA	0	-0.19	-0.88	-1.16	Asymptomatic	0	0	0	0	0	0	Housewife	3	Breastfeeding	1	0	0	NA	NA	Asymptomatic	0	0	0	0	0	NA	NA	NA	NA	NA	0	NA	neg	0	N/A
M3806	Ctrl031	0	14	3	2016-09-01	0	36.9	9.2	73.0	1	15.5	NA	NA	NA	0	0.53	-0.18	-1.28	Asymptomatic	0	0	0	0	0	0	Housewife	1	Mixed	0	1	0	12	Family meal	Asymptomatic	0	0	0	0	0	NA	NA	NA	NA	NA	1	341.483	34.7756	4.8366	N/A
M3807	Ctrl036	0	3	1	2016-09-01	1	37.3	5.7	58.0	1	13.5	NA	NA	NA	0	0.6	-0.97	-1.71	Asymptomatic	0	0	0	0	0	0	Housewife	7	Breastfeeding	1	0	0	NA	NA	Asymptomatic	0	0	0	0	0	NA	NA	NA	NA	NA	0	NA	neg	0	N/A
M3808	Ctrl040	0	4	1	2016-09-01	1	37.3	5.9	61.0	1	14.0	NA	NA	NA	0	-0.73	-1.52	-1.43	Asymptomatic	0	0	0	0	0	0	Housewife	4	Breastfeeding	1	0	0	NA	NA	Asymptomatic	0	0	0	0	0	NA	NA	NA	NA	NA	0	NA	neg	0	N/A
M3809	Ctrl041	0	5	1	2016-09-01	1	37.5	6.3	64.0	1	13.0	NA	NA	NA	0	-1.35	-1.58	-0.92	Asymptomatic	0	0	0	0	0	0	Housewife	5	Breastfeeding	1	0	0	NA	NA	Asymptomatic	0	0	0	0	0	NA	NA	NA	NA	NA	1	90.1942	37.1126	4.2526	N/A
M3810	Ctrl043	0	52	4	2016-09-07	0	36.8	14.5	103.0	0	14.5	NA	NA	NA	0	-1.18	-1.06	-0.46	Asymptomatic	0	0	0	0	0	0	Housewife	12	Weaned	0	0	1	NA	NA	Asymptomatic	0	0	0	0	0	NA	NA	NA	NA	NA	0	NA	neg	0	N/A
M3811	Ctrl046	0	30	4	2016-09-01	1	37.1	12.5	91.6	0	15.0	NA	NA	NA	0	-0.74	-0.53	-0.11	Asymptomatic	0	0	0	0	0	0	Student	1	Mixed	0	1	0	7	Formula, meal	Asymptomatic	0	0	0	0	0	NA	NA	NA	NA	NA	0	NA	neg	0	N/A
M3812	Ctrl048	0	2	1	2016-09-01	1	37.0	6.0	58.0	1	13.0	NA	NA	NA	0	1.19	0.56	-0.27	Asymptomatic	0	0	0	0	0	0	Stallholder	1	Breastfeeding	1	0	0	NA	NA	Asymptomatic	0	0	0	0	0	NA	NA	NA	NA	NA	0	NA	neg	0	N/A
M3813	Ctrl051	0	6	1	2016-09-01	0	37.5	7.0	65.5	1	13.0	NA	NA	NA	0	-0.3	-0.36	-0.13	Asymptomatic	0	0	0	0	0	0	Housewife	2	Breastfeeding	1	0	0	NA	NA	Asymptomatic	0	0	0	0	0	NA	NA	NA	NA	NA	0	NA	neg	0	N/A
M3814	Ctrl054	0	6	1	2016-09-01	1	37.4	7.0	68.0	1	13.5	NA	NA	NA	0	-1.61	-1.15	0.14	Asymptomatic	0	0	0	0	0	0	Housewife	2	Breastfeeding	1	0	0	NA	NA	Asymptomatic	0	0	0	0	0	NA	NA	NA	NA	NA	0	NA	neg	0	N/A
M3816	Ctrl060	0	19	3	2016-09-05	0	36.4	10.0	80.0	0	14.5	NA	NA	NA	0	-0.26	-0.37	-0.38	Asymptomatic	0	0	0	0	0	0	Housewife	3	Mixed	0	1	0	NA	Family meal	Asymptomatic	0	0	0	0	0	NA	NA	NA	NA	NA	1	32.3233	38.4116	3.92797	N/A
M3817	Ctrl062	0	56	4	2016-09-05	1	37.6	15.9	104.0	0	15.0	NA	NA	NA	0	-0.47	-0.81	-0.86	Asymptomatic	0	0	0	0	0	0	Housewife	3	Weaned	0	0	1	NA	Family meal	Asymptomatic	0	0	0	0	0	NA	NA	NA	NA	NA	1	108.27	36.3139	4.45219	N/A
M3818	Ctrl064	0	9	2	2016-09-02	1	37.5	7.5	70.0	1	13.0	NA	NA	NA	0	-1.44	-1.58	-0.92	Asymptomatic	0	0	0	0	0	0	Housewife	1	Mixed	0	1	0	6	Porridge	Asymptomatic	0	0	0	0	0	NA	NA	NA	NA	NA	1	172.231	35.5083	4.6535	N/A
M3819	Ctrl065	0	12	2	2016-09-05	0	36.5	9.0	71.0	1	13.7	NA	NA	NA	0	0.79	0.02	-1.24	Asymptomatic	0	0	0	0	0	0	Housewife	1	Mixed	0	1	0	7	Porridge, Formula	Asymptomatic	0	0	0	0	0	NA	NA	NA	NA	NA	1	33.3775	38.3559	3.94188	N/A
M3820	Ctrl066	0	52	4	2016-09-05	0	39.1	16.9	109.5	0	15.0	NA	NA	NA	0	-0.92	0.03	0.97	Asymptomatic	0	0	0	0	0	0	Housewife	4	Weaned	0	0	1	NA	Family meal	Asymptomatic	0	0	0	0	0	NA	NA	NA	NA	NA	1	21.1219	39.15	3.74345	N/A
M3821	Ctrl067	0	59	4	2016-09-01	0	37.7	15.7	105.5	0	15.0	NA	NA	NA	0	-0.84	-0.97	-0.72	Asymptomatic	0	0	0	0	0	0	Housewife	1	Weaned	0	0	1	NA	NA	Asymptomatic	0	0	0	0	0	NA	NA	NA	NA	NA	1	23.5231	38.9631	3.79015	N/A
M3822	Ctrl068	0	3	1	2016-09-05	1	37.7	7.0	63.0	1	13.0	NA	NA	NA	0	0.39	0.66	0.57	Asymptomatic	0	0	0	0	0	0	Secretary	3	Mixed	0	1	0	NA	Formula	Asymptomatic	0	0	0	0	0	NA	NA	NA	NA	NA	1	135.043	35.9304	4.54802	N/A
M3823	Ctrl076	0	50	4	2016-09-05	0	36.8	18.7	109.7	0	16.4	2016-09-27	27	NA	0	0.12	0.89	1.3	Asymptomatic	0	0	0	0	0	0	Housewife	4	Weaned	0	0	1	NA	NA	Asymptomatic	0	0	0	0	0	NA	NA	NA	NA	NA	1	152772	23.7291	7.59713	28.5276
M3825	Ctrl077	0	40	4	2016-09-05	1	37.0	15.5	97.5	0	16.0	2016-09-27	27	NA	0	0.66	0.24	-0.32	Asymptomatic	0	0	0	0	0	0	Nurse	4	Weaned	0	0	1	NA	NA	Asymptomatic	0	0	0	0	0	NA	NA	NA	NA	NA	1	25.324	38.8351	3.82214	38.0525
M3827	Ctrl079	0	6	1	2016-09-06	0	37.4	6.9	66.0	1	14.0	NA	NA	NA	0	-0.64	-0.55	-0.03	Asymptomatic	0	0	0	0	0	0	Housewife	1	Breastfeeding	1	0	0	NA	NA	Asymptomatic	0	0	0	0	0	NA	NA	NA	NA	NA	1	114.551	36.216	4.47665	N/A
M3828	Ctrl081	0	21	3	2016-09-05	1	37.2	9.6	82.0	0	13.2	NA	NA	NA	0	-1.66	-1.66	-0.89	Asymptomatic	0	0	0	0	0	0	Shopkeeper	3	Mixed	0	1	0	6	Formula, Family meal	Asymptomatic	0	0	0	0	0	NA	NA	NA	NA	NA	1	41.4588	37.9797	4.03591	N/A
M3830	Ctrl090	0	12	2	2016-09-05	1	36.9	8.9	72.5	1	14.0	NA	NA	NA	0	-0.11	-0.77	-1.44	Asymptomatic	0	0	0	0	0	0	Housewife	1	Mixed	0	1	0	9	rice	Asymptomatic	0	0	0	0	0	NA	NA	NA	NA	NA	1	44.982	37.8381	4.07128	N/A
M3831	Ctrl091	0	16	3	2016-09-05	1	37.2	10.0	83.0	1	13.2	NA	NA	NA	0	-1.22	-0.5	0.99	Asymptomatic	0	0	0	0	0	0	Housewife	7	NA	NA	NA	NA	NA	NA	Asymptomatic	0	0	0	0	0	NA	NA	NA	NA	NA	1	29.9703	38.5428	3.89519	N/A
M3832	Ctrl095	0	26	4	2016-09-05	0	37.4	11.2	85.0	0	14.5	NA	NA	NA	0	-0.19	-0.51	-0.78	Asymptomatic	0	0	0	0	0	0	Housewife	1	Weaned	0	0	1	NA	NA	Asymptomatic	0	0	0	0	0	NA	NA	NA	NA	NA	1	241.582	34.9211	4.80024	N/A
M3833	Ctrl101	0	44	4	2016-09-05	1	37.5	12.7	96.0	0	14.5	NA	NA	NA	0	-1.5	-1.71	-1.26	Asymptomatic	0	0	0	0	0	0	Housewife	10	Weaned	0	0	1	NA	NA	Asymptomatic	0	0	0	0	0	NA	NA	NA	NA	NA	1	113.181	36.2369	4.47143	N/A
M3834	Ctrl102	0	12	2	2016-09-07	1	37.4	8.5	72.5	1	16.0	NA	NA	NA	0	-0.67	-1.2	-1.47	Asymptomatic	0	0	0	0	0	0	Housewife	1	Breastfeeding	1	0	0	NA	NA	Asymptomatic	0	0	0	0	0	NA	NA	NA	NA	NA	0	NA	neg	0	N/A
M3835	Ctrl103	0	3	1	2016-09-07	1	37.0	7.0	62.0	1	15.0	2016-09-30	23	NA	0	0.84	0.61	-0.01	Asymptomatic	0	0	0	0	0	0	Housewife	2	Breastfeeding	1	0	0	NA	NA	Asymptomatic	0	0	0	0	0	NA	NA	NA	NA	NA	0	NA	neg	0	17.1493
M4306	Ctrl106	0	1	1	2016-09-05	1	37.2	5.0	57.0	1	13.0	2016-09-30	25	NA	0	-0.29	0.54	0.85	Asymptomatic	0	0	0	0	0	0	Shopkeeper	3	Breastfeeding	1	0	0	NA	NA	Asymptomatic	0	0	0	0	0	NA	NA	NA	NA	NA	0	NA	neg	0	neg
M3837	Ctrl108	0	12	2	2016-09-07	0	37.0	7.4	71.3	1	14.1	2016-09-20	20	NA	0	-1.39	-1.63	-1.27	Asymptomatic	0	0	0	0	0	0	Nurse	2	Mixed	0	1	0	6	Formula, Porridge	Asymptomatic	0	0	0	0	0	NA	NA	NA	NA	NA	1	43.297	37.9044	4.05472	38.4717
M3839	Ctrl110	0	34	4	2016-09-07	1	37.2	16.0	92.0	0	14.5	2016-09-23	16	NA	0	2.18	1.08	-0.8	Asymptomatic	0	0	0	0	0	0	Den mother	4	Weaned	0	0	1	NA	NA	Asymptomatic	0	0	0	0	0	NA	NA	NA	NA	NA	1	5572.65	30.2091	5.97777	N/A
M3840	Ctrl111	0	45	4	2016-09-07	0	36.5	12.8	93.0	0	15.7	NA	NA	NA	0	-0.51	-1.48	-1.92	Asymptomatic	0	0	0	0	0	0	Housewife	2	Weaned	0	0	1	NA	NA	Asymptomatic	0	0	0	0	0	NA	NA	NA	NA	NA	1	517856	22.1331	7.99597	N/A
M3841	Ctrl112	0	48	4	2016-09-07	1	36.7	14.0	98.5	0	15.0	NA	NA	NA	0	-0.81	-1.24	-1.18	Asymptomatic	0	0	0	0	0	0	Housewife	3	Weaned	0	0	1	NA	NA	Asymptomatic	0	0	0	0	0	NA	NA	NA	NA	NA	1	299.727	35.4177	4.67615	N/A
M3843	Ctrl117	0	56	4	2016-09-09	0	37.0	16.5	113.0	0	16.5	NA	NA	NA	0	-1.99	-0.43	1.21	Asymptomatic	0	0	0	0	0	0	Housewife	2	Weaned	0	0	1	NA	NA	Asymptomatic	0	0	0	0	0	NA	NA	NA	NA	NA	1	238.828	35.8224	4.575	N/A
M3844	Ctrl118	0	48	4	2016-09-09	1	36.9	17.0	106.0	0	16.2	2016-09-21	12	NA	0	-0.11	0.28	0.6	Asymptomatic	0	0	0	0	0	0	Housewife	2	Weaned	0	0	1	NA	NA	Asymptomatic	0	0	0	0	0	NA	NA	NA	NA	NA	1	1.84867e+07	15.762	9.58811	N/A
M3845	Ctrl119	0	17	3	2016-09-09	1	37.4	9.8	78.0	1	16.7	NA	nA	NA	0	-0.34	-0.87	-1.34	Asymptomatic	0	0	0	0	0	0	Housewife	5	Mixed	0	1	0	NA	Family meal, CERELAC	Asymptomatic	0	0	0	0	0	NA	NA	NA	NA	NA	0	NA	neg	0	N/A
M3846	Ctrl120	0	58	4	2016-09-09	1	37.2	18.8	113.0	0	16.6	NA	nA	NA	0	-0.48	0.3	0.87	Asymptomatic	0	0	0	0	0	0	Nurse	3	Weaned	0	0	1	NA	NA	Asymptomatic	0	0	0	0	0	NA	NA	NA	NA	NA	1	100.221	37.3699	4.18828	N/A
M3848	Ctrl123	0	56	4	2016-09-19	1	36.5	16.4	103.0	0	16.0	NA	nA	NA	0	0.12	-0.61	-1.13	Asymptomatic	0	0	0	0	0	0	Housewife	3	Weaned	0	0	1	NA	NA	Asymptomatic	0	0	0	0	0	NA	NA	NA	NA	NA	1	184.557	36.2818	4.4602	N/A
M3849	Ctrl124	0	50	4	2016-09-19	1	37.3	14.8	102.0	0	14.0	NA	nA	NA	0	-0.9	-0.98	-0.65	Asymptomatic	0	0	0	0	0	0	Housewife	4	Weaned	0	0	1	NA	NA	Asymptomatic	0	0	0	0	0	NA	NA	NA	NA	NA	1	530.437	34.4004	4.93036	N/A
M3852	Ctrl128	0	6	1	2016-09-19	1	37.3	7.2	65.0	1	14.0	NA	nA	NA	0	-0.11	-1.15	-1.68	Asymptomatic	0	0	0	0	0	0	Housewife	3	Breastfeeding	1	0	0	NA	NA	Asymptomatic	0	0	0	0	0	NA	NA	NA	NA	NA	1	109.79	37.2074	4.22889	N/A
M3853	Ctrl129	0	42	4	2016-09-20	0	36.6	12.1	92.0	0	14.5	NA	nA	NA	0	-0.94	-1.71	-1.83	Asymptomatic	0	0	0	0	0	0	Housewife	2	Weaned	0	0	1	NA	NA	Asymptomatic	0	0	0	0	0	NA	NA	NA	NA	NA	1	276.832	35.5593	4.64076	N/A
M3854	Ctrl130	0	48	4	2016-09-19	0	36.7	16.6	97.0	0	16.3	NA	nA	NA	0	1.53	0.18	-1.4	Asymptomatic	0	0	0	0	0	0	Housewife	2	Weaned	0	0	1	NA	NA	Asymptomatic	0	0	0	0	0	NA	NA	NA	NA	NA	1	2.87981e+07	14.9721	9.7855	neg
M3856	Ctrl134	0	9	2	2016-09-22	0	37.9	7.7	67.0	1	15.0	NA	nA	NA	0	0.25	-0.73	-1.68	Asymptomatic	0	0	0	0	0	0	Housewife	1	Mixed	0	1	0	8	Porridge	Asymptomatic	0	0	0	0	0	NA	NA	NA	NA	NA	1	64.9311	38.1434	3.99498	N/A
M3857	Ctrl135	0	14	3	2016-09-22	0	37.4	7.9	73.5	1	12.7	NA	nA	NA	0	-1.3	-1.58	-1.37	Asymptomatic	0	0	0	0	0	0	Housewife	2	Breastfeeding	1	0	0	NA	NA	Asymptomatic	0	0	0	0	0	NA	NA	NA	NA	NA	1	231.022	35.8817	4.5602	N/A
M3858	Ctrl137	0	48	4	2016-09-23	1	37.4	17.4	102.5	0	17.0	NA	nA	NA	0	0.93	0.43	-0.29	Asymptomatic	0	0	0	0	0	0	Housewife	2	Weaned	0	0	1	NA	NA	Asymptomatic	0	0	0	0	0	NA	NA	NA	NA	NA	1	264.624	35.6397	4.62068	N/A
M3859	Ctrl140	0	45	4	2016-09-24	0	37.0	13.1	98.5	0	14.0	NA	nA	NA	0	-1.39	-1.34	-0.69	Asymptomatic	0	0	0	0	0	0	NA	NA	NA	NA	NA	NA	NA	NA	Asymptomatic	0	0	0	0	0	NA	NA	NA	NA	NA	1	61671.7	25.9251	7.04834	N/A
M3860	Ctrl141	0	15	3	2016-09-26	1	37.3	9.6	76.0	1	15.0	NA	nA	NA	0	-0.13	-0.81	-1.58	Asymptomatic	0	0	0	0	0	0	Housewife	6	Mixed	0	1	0	12	Porridge, Family meal, lait de vache	Asymptomatic	0	0	0	0	0	NA	NA	NA	NA	NA	1	346.233	35.1606	4.74039	N/A
M3861	Ctrl144	0	9	2	2016-09-30	1	36.6	8.8	71.0	1	14.0	NA	nA	NA	0	0.21	-0.37	-0.99	Asymptomatic	0	0	0	0	0	0	Housewife	5	Mixed	0	1	0	6	Family meal	Asymptomatic	0	0	0	0	0	NA	NA	NA	NA	NA	1	644.974	34.052	5.01743	N/A
M3862	Ctrl145	0	18	3	2016-09-28	0	37.3	9.7	78.0	0	15.0	NA	nA	NA	0	-0.15	-0.44	-0.69	Asymptomatic	0	0	0	0	0	0	Housewife	2	Mixed	0	1	0	NA	Family meal	Asymptomatic	0	0	0	0	0	NA	NA	NA	NA	NA	1	146.636	36.6917	4.35777	N/A
M3863	Ctrl147	0	21	3	2016-09-30	1	36.9	9.8	80.0	0	14.0	NA	nA	NA	0	-0.93	-1.6	-1.82	Asymptomatic	0	0	0	0	0	0	Housewife	3	Mixed	0	1	0	NA	Family meal	Asymptomatic	0	0	0	0	0	NA	NA	NA	NA	NA	1	9054.91	32.6084	5.37819	N/A
M4315	Ctrl148	0	24	3	2016-09-30	0	36.0	10.0	81.0	0	16.0	2016-10-18	18	NA	0	-0.5	-1.28	-1.7	Asymptomatic	0	0	0	0	0	0	Stallholder	1	NA	NA	NA	NA	NA	NA	Asymptomatic	0	0	0	0	0	NA	NA	NA	NA	NA	0	NA	neg	0	neg
M4317	Ctrl150	0	18	3	2016-09-30	0	37.0	10.0	80.0	0	16.0	NA	NA	NA	0	-0.26	-0.19	0	Asymptomatic	0	0	0	0	0	0	Housewife	3	NA	NA	NA	NA	NA	NA	Asymptomatic	0	0	0	0	0	NA	NA	NA	NA	NA	0	NA	neg	0	N/A
M4318	Ctrl151	0	13	3	2016-10-03	1	36.2	10.7	81.0	1	17.0	NA	NA	NA	0	0.07	0.72	1.64	Asymptomatic	0	0	0	0	0	0	Housewife	3	Mixed	0	1	0	6	Porridge, CERELAC	Asymptomatic	0	0	0	0	0	NA	NA	NA	NA	NA	0	NA	neg	0	N/A
M4319	Ctrl153	0	18	3	2016-10-03	0	37.1	10.5	82.0	0	17.0	NA	NA	NA	0	-0.18	0.19	0.69	Asymptomatic	0	0	0	0	0	0	Housewife	2	Mixed	0	1	0	6	Family meal	Asymptomatic	0	0	0	0	0	NA	NA	NA	NA	NA	0	NA	neg	0	N/A
M4320	Ctrl154	0	22	3	2016-10-03	1	36.9	13.1	90.0	0	15.0	NA	NA	NA	0	0.2	0.95	1.56	Asymptomatic	0	0	0	0	0	0	Housewife	3	Weaned	0	0	1	NA	NA	Asymptomatic	0	0	0	0	0	NA	NA	NA	NA	NA	1	442.04	38.3368	3.94666	N/A
M4321	Ctrl155	0	20	3	2016-09-30	1	37.3	10.0	81.0	0	14.0	NA	NA	NA	0	-0.91	-1.27	-1.18	Asymptomatic	0	0	0	0	0	0	Shopkeeper	4	NA	NA	NA	NA	NA	NA	Asymptomatic	0	0	0	0	0	NA	NA	NA	NA	NA	0	NA	neg	0	N/A
M4322	Ctrl156	0	11	2	2016-10-03	1	36.8	9.8	76.2	1	15.0	NA	NA	NA	0	0.07	0.35	0.67	Asymptomatic	0	0	0	0	0	0	Mine worker	1	Mixed	0	1	0	5	Porridge, fish	Asymptomatic	0	0	0	0	0	NA	NA	NA	NA	NA	0	NA	neg	0	N/A
M4323	Ctrl157	0	22	3	2016-10-03	1	37.6	10.0	83.0	0	13.5	NA	NA	NA	0	-1.4	-1.44	-0.82	Asymptomatic	0	0	0	0	0	0	Mine worker	1	Mixed	0	1	0	6	Family meal	Asymptomatic	0	0	0	0	0	NA	NA	NA	NA	NA	0	NA	neg	0	N/A
M4324	Ctrl158	0	19	3	2016-10-09	0	37.1	9.2	76.0	0	13.5	NA	NA	NA	0	-0.31	-1.1	-1.79	Asymptomatic	0	0	0	0	0	0	Housewife	3	Mixed	0	1	0	6	Family meal	Asymptomatic	0	0	0	0	0	NA	NA	NA	NA	NA	0	NA	neg	0	N/A
M4325	Ctrl160	0	15	3	2016-10-09	1	36.8	9.3	77.0	1	14.0	NA	NA	NA	0	-0.76	-0.99	-0.97	Asymptomatic	0	0	0	0	0	0	Housewife	5	Mixed	0	1	0	7	Family meal	Asymptomatic	0	0	0	0	0	NA	NA	NA	NA	NA	0	NA	neg	0	N/A
M4326	Ctrl161	0	17	3	2016-10-09	0	37.0	9.2	76.0	1	13.5	NA	NA	NA	0	-0.16	-0.76	-1.4	Asymptomatic	0	0	0	0	0	0	Housewife	5	Mixed	0	1	0	7	Family meal	Asymptomatic	0	0	0	0	0	NA	NA	NA	NA	NA	0	NA	neg	0	N/A
M4328	Ctrl164	0	21	3	2016-10-09	0	36.6	12.0	82.6	0	13.5	NA	NA	NA	0	1.15	0.77	-0.18	Asymptomatic	0	0	0	0	0	0	Housewife	3	Weaned	0	0	1	NA	NA	Asymptomatic	0	0	0	0	0	NA	NA	NA	NA	NA	0	NA	neg	0	N/A
M4329	Ctrl166	0	10	2	2016-10-09	1	37.4	8.2	73.0	1	13.6	NA	NA	NA	0	-1.26	-1.09	-0.28	Asymptomatic	0	0	0	0	0	0	Housewife	1	Breastfeeding	1	0	0	NA	NA	Asymptomatic	0	0	0	0	0	NA	NA	NA	NA	NA	0	NA	neg	0	N/A
M4330	Ctrl167	0	10	2	2016-10-09	0	37.0	9.2	70.0	1	13.4	NA	NA	NA	0	1.29	0.6	-0.75	Asymptomatic	0	0	0	0	0	0	Housewife	3	Mixed	0	1	0	7	Porridge, Family meal	Asymptomatic	0	0	0	0	0	NA	NA	NA	NA	NA	0	NA	neg	0	N/A
M4332	Ctrl169	0	9	2	2016-10-09	0	37.0	8.0	65.8	1	14.0	NA	NA	NA	0	1.04	-0.3	-1.94	Asymptomatic	0	0	0	0	0	0	Housewife	3	Breastfeeding	1	0	0	NA	NA	Asymptomatic	0	0	0	0	0	NA	NA	NA	NA	NA	0	NA	neg	0	N/A
M4333	Ctrl170	0	21	3	2016-10-09	0	37.1	11.0	80.0	0	14.1	NA	NA	NA	0	0.8	0.07	-1.04	Asymptomatic	0	0	0	0	0	0	Housewife	6	Mixed	0	1	0	12	Family meal	Asymptomatic	0	0	0	0	0	NA	NA	NA	NA	NA	0	NA	neg	0	N/A
M4338	Ctrl176	0	10	2	2016-10-11	0	37.8	6.9	70.0	1	13.0	NA	NA	NA	0	-1.91	-1.8	-0.78	Asymptomatic	0	0	0	0	0	0	Housewife	6	Breastfeeding	1	0	0	NA	NA	Asymptomatic	0	0	0	0	0	NA	NA	NA	NA	NA	0	NA	neg	0	N/A
M4339	Ctrl177	0	16	3	2016-10-09	1	37.4	10.2	80.0	1	14.8	NA	NA	NA	0	-0.29	-0.33	-0.2	Asymptomatic	0	0	0	0	0	0	Housewife	2	Mixed	0	1	0	7	Family meal	Asymptomatic	0	0	0	0	0	NA	NA	NA	NA	NA	0	NA	neg	0	N/A
M4340	Ctrl178	0	7	2	2016-10-11	1	36.1	7.9	67.0	1	14.0	NA	NA	NA	0	0.25	-0.58	-1.23	Asymptomatic	0	0	0	0	0	0	Housewife	2	Breastfeeding	1	0	0	NA	NA	Asymptomatic	0	0	0	0	0	NA	NA	NA	NA	NA	0	NA	neg	0	N/A
M4342	Ctrl180	0	14	3	2016-10-12	0	36.4	10.0	78.0	1	16.0	NA	NA	NA	0	0.34	0.44	0.43	Asymptomatic	0	0	0	0	0	0	Housewife	3	Mixed	0	1	0	NA	Family meal	Asymptomatic	0	0	0	0	0	NA	NA	NA	NA	NA	0	NA	neg	0	N/A
M4346	Ctrl185	0	12	2	2016-10-12	0	36.7	7.7	70.0	1	13.0	NA	NA	NA	0	-0.65	-1.32	-1.73	Asymptomatic	0	0	0	0	0	0	Housewife	8	Mixed	0	1	0	NA	Family meal	Asymptomatic	0	0	0	0	0	NA	NA	NA	NA	NA	1	NA	36.44	4.42067	N/A
M4347	Ctrl186	0	12	2	2016-10-12	0	36.9	7.4	70.0	1	13.0	NA	NA	NA	0	-1.1	-1.66	-1.73	Asymptomatic	0	0	0	0	0	0	Housewife	8	Mixed	0	1	0	NA	Family meal	Asymptomatic	0	0	0	0	0	NA	NA	NA	NA	NA	0	NA	neg	0	N/A
M4348	Ctrl188	0	7	2	2016-10-12	1	35.9	9.2	75.0	1	14.0	NA	NA	NA	0	-0.39	0.81	2.41	Asymptomatic	0	0	0	0	0	0	Housewife	2	Mixed	0	1	0	NA	Family meal	Asymptomatic	0	0	0	0	0	NA	NA	NA	NA	NA	0	NA	neg	0	N/A
M4349	Ctrl189	0	15	3	2016-10-12	1	36.6	9.1	78.0	1	13.5	NA	NA	NA	0	-1.26	-1.21	-0.62	Asymptomatic	0	0	0	0	0	0	Housewife	2	Mixed	0	1	0	NA	Family meal	Asymptomatic	0	0	0	0	0	NA	NA	NA	NA	NA	0	NA	neg	0	N/A
M4350	Ctrl190	0	11	2	2016-10-12	0	36.0	8.9	69.0	1	12.5	NA	NA	NA	0	1.21	0.09	-1.67	Asymptomatic	0	0	0	0	0	0	Housewife	4	Mixed	0	1	0	NA	SOUPE, Family meal	Asymptomatic	0	0	0	0	0	NA	NA	NA	NA	NA	0	NA	neg	0	N/A
M4354	Ctrl197	0	9	2	2016-10-17	0	37.1	6.9	68.5	1	13.0	NA	NA	NA	0	-1.46	-1.6	-0.96	Asymptomatic	0	0	0	0	0	0	Housewife	1	Mixed	0	1	0	7	Family meal	Asymptomatic	0	0	0	0	0	NA	NA	NA	NA	NA	0	NA	neg	0	N/A
M4355	Ctrl198	0	8	2	2016-10-17	1	36.4	9.3	72.5	1	16.0	NA	NA	NA	0	0.42	0.55	0.54	Asymptomatic	0	0	0	0	0	0	Housewife	3	Breastfeeding	1	0	0	NA	NA	Asymptomatic	0	0	0	0	0	NA	NA	NA	NA	NA	0	NA	neg	0	N/A
M4358	Ctrl201	0	9	2	2016-10-17	1	36.1	10.0	71.0	1	17.5	NA	NA	NA	0	1.72	0.93	-0.74	Asymptomatic	0	0	0	0	0	0	Housewife	2	Mixed	0	1	0	8	Family meal	Asymptomatic	0	0	0	0	0	NA	NA	NA	NA	NA	0	NA	neg	0	N/A
M4360	Ctrl203	0	11	2	2016-10-17	1	36.5	8.3	74.0	1	15.0	NA	NA	NA	0	-1.4	-1.27	-0.5	Asymptomatic	0	0	0	0	0	0	Housewife	5	Mixed	0	1	0	4	Family meal	Asymptomatic	0	0	0	0	0	NA	NA	NA	NA	NA	1	NA	35.952	4.54264	N/A
M4362	Ctrl205	0	11	2	2016-10-17	0	37.0	7.9	72.0	1	14.0	NA	NA	NA	0	-0.91	-0.93	-0.56	Asymptomatic	0	0	0	0	0	0	Housewife	3	Mixed	0	1	0	6	Family meal, fish	Asymptomatic	0	0	0	0	0	NA	NA	NA	NA	NA	0	NA	neg	0	N/A
M4363	Ctrl207	0	19	3	2016-10-17	0	37.5	10.3	87.5	0	14.0	NA	NA	NA	0	-1.79	-0.2	1.98	Asymptomatic	0	0	0	0	0	0	Housewife	3	Mixed	0	1	0	7	Family meal, lait de vache	Asymptomatic	0	0	0	0	0	NA	NA	NA	NA	NA	0	NA	neg	0	N/A
M4364	Ctrl208	0	9	2	2016-10-17	1	37.8	8.4	73.0	1	15.0	NA	NA	NA	0	-0.96	-0.68	0.15	Asymptomatic	0	0	0	0	0	0	Housewife	4	Breastfeeding	1	0	0	NA	NA	Asymptomatic	0	0	0	0	0	NA	NA	NA	NA	NA	0	NA	neg	0	N/A
M4365	Ctrl210	0	7	2	2016-10-17	1	37.3	9.0	72.0	1	14.0	NA	NA	NA	0	0.18	0.65	1.13	Asymptomatic	0	0	0	0	0	0	Housewife	2	Mixed	0	1	0	6	Porridge	Asymptomatic	0	0	0	0	0	NA	NA	NA	NA	NA	0	NA	neg	0	N/A
M4366	Ctrl212	0	8	2	2016-10-17	0	37.4	8.2	73.0	1	13.0	NA	NA	NA	0	-0.75	0.17	1.62	Asymptomatic	0	0	0	0	0	0	Housewife	4	Mixed	0	1	0	6	Family meal, lait de vache	Asymptomatic	0	0	0	0	0	NA	NA	NA	NA	NA	0	NA	neg	0	N/A
M4367	Ctrl213	0	7	2	2016-10-17	1	37.2	10.0	68.0	1	14.5	NA	NA	NA	0	2.66	1.63	-0.71	Asymptomatic	0	0	0	0	0	0	Teacher	2	Breastfeeding	1	0	0	NA	NA	Asymptomatic	0	0	0	0	0	NA	NA	NA	NA	NA	0	NA	neg	0	N/A
M4368	Ctrl217	0	8	2	2016-11-04	0	36.7	8.0	73.7	1	13.4	NA	NA	NA	0	-1.21	0.01	2	Asymptomatic	0	0	0	0	0	0	Housewife	2	Mixed	0	1	0	7	Porridge	Asymptomatic	0	0	0	0	0	NA	NA	NA	NA	NA	0	NA	neg	0	N/A
M4369	Ctrl221	0	7	2	2016-11-04	1	36.7	7.5	66.5	1	13.5	NA	NA	NA	0	-0.19	-0.97	-1.31	Asymptomatic	0	0	0	0	0	0	Housewife	9	Mixed	0	1	0	birth	Formula	Asymptomatic	0	0	0	0	0	NA	NA	NA	NA	NA	0	NA	neg	0	N/A
M4370	Ctrl222	0	7	2	2016-11-04	0	36.9	7.2	71.0	1	13.5	NA	NA	NA	0	-1.71	-0.54	1.52	Asymptomatic	0	0	0	0	0	0	Housewife	6	Mixed	0	1	0	6	Family meal	Asymptomatic	0	0	0	0	0	NA	NA	NA	NA	NA	0	NA	neg	0	N/A
M4371	Ctrl223	0	7	2	2016-11-04	0	36.6	6.7	69.0	1	13.5	NA	NA	NA	0	-1.96	-1.13	0.65	Asymptomatic	0	0	0	0	0	0	Housewife	9	Mixed	0	1	0	NA	Family meal	Asymptomatic	0	0	0	0	0	NA	NA	NA	NA	NA	0	NA	neg	0	N/A
M4372	Ctrl226	0	21	3	2016-11-04	1	36.6	10.2	83.0	0	14.0	NA	NA	NA	0	-1.15	-1.12	-0.53	Asymptomatic	0	0	0	0	0	0	Housewife	3	Weaned	0	0	1	NA	NA	Asymptomatic	0	0	0	0	0	NA	NA	NA	NA	NA	0	NA	neg	0	N/A
M4373	Ctrl231	0	7	2	2016-11-11	1	36.6	10.0	75.0	1	14.8	NA	NA	NA	0	0.61	1.6	2.43	Asymptomatic	0	0	0	0	0	0	Housewife	6	Breastfeeding	1	0	0	NA	NA	Asymptomatic	0	0	0	0	0	NA	NA	NA	NA	NA	0	NA	neg	0	N/A
M5017	Ctrl236	0	10	2	2016-11-17	0	36.2	9.4	71.0	1	14.3	NA	NA	NA	0	1.26	0.71	-0.48	Asymptomatic	0	0	0	0	0	0	Shopkeeper	4	Mixed	0	1	0	6	SOUP, mash	Asymptomatic	0	0	0	0	0	NA	NA	NA	NA	NA	0	NA	neg	0	N/A
M5018	Ctrl238	0	8	2	2016-11-22	1	36.4	8.3	72.0	1	13.5	NA	NA	NA	0	-0.81	-0.57	0.17	Asymptomatic	0	0	0	0	0	0	Tailor	2	Mixed	0	1	0	7	Porridge, soupe	Asymptomatic	0	0	0	0	0	NA	NA	NA	NA	NA	0	NA	neg	0	N/A
M5019	Ctrl240	0	9	2	2016-11-22	0	36.6	8.4	70.0	1	13.5	NA	NA	NA	0	0.31	0	-0.44	Asymptomatic	0	0	0	0	0	0	Housewife	1	Mixed	0	1	0	6	SOUP, eggs, Porridge	Asymptomatic	0	0	0	0	0	NA	NA	NA	NA	NA	0	NA	neg	0	N/A
M5020	Ctrl241	0	11	2	2016-11-22	1	37.0	9.0	76.6	1	15.7	NA	NA	NA	0	-1.07	-0.63	0.36	Asymptomatic	0	0	0	0	0	0	Housewife	2	Mixed	0	1	0	6	Porridge, soup	Asymptomatic	0	0	0	0	0	NA	NA	NA	NA	NA	0	NA	neg	0	N/A
M5021	Ctrl244	0	12	2	2016-12-01	1	37.1	10.2	74.5	1	17.0	NA	NA	NA	0	0.97	0.5	-0.54	Asymptomatic	0	0	0	0	0	0	Housewife	1	Mixed	0	1	0	6	Porridge	Asymptomatic	0	0	0	0	0	NA	NA	NA	NA	NA	0	NA	neg	0	N/A
M5022	Ctrl246	0	7	2	2016-12-01	1	37.5	8.0	67.0	1	14.0	NA	NA	NA	0	0.4	-0.35	-1.02	Asymptomatic	0	0	0	0	0	0	Housewife	1	Breastfeeding	1	0	0	NA	NA	Asymptomatic	0	0	0	0	0	NA	NA	NA	NA	NA	0	NA	neg	0	N/A
M5023	Ctrl247	0	18	3	2016-12-24	1	NA	10.9	77.0	0	15.5	NA	NA	NA	0	0.99	-0.16	-1.95	Asymptomatic	0	0	0	0	0	0	NA	NA	NA	NA	NA	NA	NA	NA	Asymptomatic	0	0	0	0	0	NA	NA	NA	NA	NA	0	NA	neg	0	N/A
M5024	Ctrl248	0	7	2	2017-02-11	1	NA	8.0	68.0	1	15.0	NA	NA	NA	0	0.05	-0.48	-0.8	Asymptomatic	0	0	0	0	0	0	Doctor	1	NA	NA	NA	NA	NA	NA	Asymptomatic	0	0	0	0	0	NA	NA	NA	NA	NA	0	NA	neg	0	N/A
[truncated: 15 more columns]
